# Supplementary material for: Genetic Diversity and Genome-Wide Association Study of Morphological and Quality Traits in Peach Using Two Spanish Peach Germplasm Collections
Source: Front Plant Sci. 2022 Mar 21;13:854770. doi: 10.3389/fpls.2022.854770 (PMC8979248; doi:10.3389/fpls.2022.854770)
Supplement: Supplementary file 1 [file Data_Sheet_1.zip › Supplementary Tables.xlsx]

## Sheet: ST1
Supplementary Table 1	Data information about accessions and fruit traits.
Individual Name	ID	Germplasm Collection	Parents	References pedigree	Country	Region	Origin determined	Fruit Type	Flesh color	Flesh type	Stone type	Putative Clone Groups	Technical Replicates	Clone Groups Detected	Homonymies Group Identified	Index_PopulationStructure	Cluster_Faststructure (the highest affinity)	(Cluster fastStructure Q>0.75	DAPC Cluster	Notes
A2/49	A2/49	CITA			Spain	Zaragoza		Peach	White	Non-melting	Clingstone									*Breeding Program at CITA
A2/67	A2/67	CITA			Spain	Zaragoza		Peach	White	Non-melting	Clingstone									*Breeding Program at CITA
A4/79	A4/79	CITA			Spain	Zaragoza		Peach	White	Non-melting	Clingstone									*Breeding Program at CITA
A5/65	A5/65	CITA			Spain	Zaragoza		Peach	White	Non-melting	Clingstone									*Breeding Program at CITA
Adriática_3323	3323	EEAD-CSIC	Fortuna x Carson	Okie, 1998	Italy	Italy	Italy	Peach	Yellow	Non-melting	Clingstone	1		1		96	5	NA	3
Adriática_5011	5011	CITA	Fortuna x Carson	Okie, 1998	Italy	Italy	Italy	Peach	Yellow	Non-melting	Clingstone	1	1	1
Adriática_5011_Rep	5011	CITA	Fortuna x Carson	Okie, 1998	Italy	Italy	Italy	Peach	Yellow	Non-melting	Clingstone		1	1
Alcañiz 1	3097	EEAD-CSIC			Spain	Teruel	Teruel	Peach	Yellow	Non-melting	Clingstone					97	3	3	3
Alcañiz 2	3098	EEAD-CSIC			Spain	Teruel	Teruel	Peach	Yellow	Non-melting	Clingstone					98	3	NA	1
Alejandro Dumas	351	EEAD-CSIC			France	France	France	Peach	Yellow	Non-melting	Clingstone					99	3	NA	3
Alquezar	VS-045	CITA			Spain	NA	NA									85	3	NA	1
Amarillo Calanda 131 AD	131	EEAD-CSIC			Spain	Teruel	Teruel	Peach	Yellow	Non-melting	Clingstone	2			1	100	3	3	3
Amarillo Calanda 2400 AD	2400	EEAD-CSIC			Spain	Teruel		Peach	Yellow	Non-melting	Clingstone	2		8	1
Amarillo de Gallur	2361	EEAD-CSIC			Spain	Zaragoza		Peach	Yellow	Non-melting	Clingstone			18
Amarillo de Octubre_3668	3668	EEAD-CSIC			Spain	Lleida	Lleida	Peach	Yellow	Non-melting	FreeStone	3			2	101	3	3	3
Amarillo Octubre_5017	5017	CITA			Spain	Lleida	Lleida	Peach	Yellow	Non-melting	FreeStone	3			2	7	3	3	3
Amarillo Temprano (Ebro)	5407	CITA			Spain	Zaragoza		Peach	Yellow	Non-melting				23		48	4	4	5
Andora_2273	2273	EEAD-CSIC	Libbee x Lovell	Okie, 1998	USA	USA	USA	Peach	Yellow	Non-melting	Clingstone	4		2
Andora_5018	5018	CITA	Libbee x Lovell	Okie, 1998	USA	USA	USA	Peach	Yellow	Non-melting	Clingstone	4	3	2		18	5	NA	4
Andora_5018_Rep	5018	CITA	Libbee x Lovell	Okie, 1998	USA	USA	USA	Peach	Yellow	Non-melting	Clingstone		3	2
Andross	3253	EEAD-CSIC	Dix 5A-1 x Fortuna	Okie, 1998	USA	USA	USA	Peach	Yellow	Non-melting	Clingstone					102	5	5	4
Aniversario	5369	CITA			Argentina	Argentina	Argentina	Nectarine	Yellow	Melting						44	2	2	2
Armking 2	5021	CITA			USA	USA	USA	Nectarine	Yellow	Melting	Clingstone					57	2	NA	2
Aurelio	5023	CITA			USA	USA	USA	Nectarine	Yellow	Melting	Clingstone					16	2	2	2
Autumn Free	5024	CITA			USA	USA	USA	Nectarine	Yellow	Melting	Clingstone					55	2	2	2
Autumn Grand	5025	CITA	Late Legrand x Gold King op	Okie, 1998	USA	USA	USA	Nectarine	Yellow	Melting	Clingstone					83	2	2	2
Baby Gold-5_2562	2562	EEAD-CSIC			USA	USA	USA	Peach	Yellow	Non-melting	Clingstone	5		17
Baby Gold-6_2563	2563	EEAD-CSIC			USA	USA	USA	Peach	Yellow	Non-melting	Clingstone	6		3
Baby Gold-7	2564	EEAD-CSIC			USA	USA	USA	Peach	Yellow	Non-melting	Clingstone					104	4	NA	5
Baby Gold-8	2565	EEAD-CSIC			USA	USA	USA	Peach	Yellow	Non-melting	Clingstone			3		105	4	NA	5
Baby Gold-9	2566	EEAD-CSIC			USA	USA		Peach	Yellow	Non-melting	Clingstone			34
Babygold 5_5026	5026	CITA			USA	USA	USA	Peach	Yellow	Non-melting	Clingstone	5		17		69	4	4	5
Babygold 6_5416	5416	CITA			USA	USA	USA	Peach	Yellow	Non-melting	Clingstone	6		3
Baladin	3209	EEAD-CSIC	Vivian Selfpollination	Okie, 1998	France	France		Peach	Yellow	Non-melting	Clingstone	7								Low Call Rate
Baladin V.T.	5030	CITA			France	France	France	Peach	Yellow	Non-melting	Clingstone	7				76	3	NA	3
Barriguita	3667	EEAD-CSIC			Spain	Lleida		Peach	Yellow	Non-melting	Clingstone									Low Call Rate
Benasque	3135	EEAD-CSIC			Spain	Huesca		Peach	White	Melting	Free-stone									Low Call Rate
Biescas	VS-096	CITA			Spain	NA	NA									95	1	NA	1
Big Top	3656	EEAD-CSIC			USA	USA		Nectarine	Yellow	Melting	Clingstone									Low Call Rate
Blanco Tardío_I_5373_Rep1	5373	CITA			Spain	Zaragoza		Peach	White	Non-melting	Clingstone		2	4		45	2	2	2
Blanco Tardío_I_5373_Rep2	5373	CITA			Spain	Zaragoza		Peach	White	Non-melting	Clingstone		2	4
Blanco Tardío_J_5373	5373	CITA			Spain	Zaragoza	Zaragoza	Peach	White	Non-melting	Clingstone					53	2	NA	5
Boltaña_147	VS-082	CITA			Spain	NA	NA	Nectarine						51
Boltaña_148	VS-083	CITA			Spain	NA	NA	Nectarine						51		93	3	NA	1
Bonet I	2831	EEAD-CSIC			Spain	Lleida	Lleida	Peach	Yellow	Non-melting	Clingstone					106	3	3	3
Bonet II	2832	EEAD-CSIC			Spain	Lleida		Peach	Yellow	Non-melting	Clingstone									Low Call Rate
Bonet III	2833	EEAD-CSIC			Spain	Lleida		Peach	Yellow	Non-melting	Clingstone									Low Call Rate
Bonet IV	2834	EEAD-CSIC			Spain	Lleida	Lleida	Peach	Yellow	Non-melting	Clingstone					107	1	1	1
Bonet V	2835	EEAD-CSIC			Spain	Lleida		Peach	Yellow	Non-melting	Clingstone			41
Borracho de Jarque_3185	3185	EEAD-CSIC			Spain	Zaragoza		Peach	Yellow	Non-melting	Clingstone	8		5
Borracho de Jarque_5241	5421	CITA			Spain	Zaragoza		Peach	Yellow	Non-melting	Clingstone	8		5
Bowen	5033	CITA			USA	USA	USA	Peach	Yellow	Non-melting	Clingstone					63	5	5	4
Brasileño	2184	EEAD-CSIC			Spain	Murcia	Murcia	Peach	Yellow	Non-melting	Clingstone	9		6
Brasileño Elipe	5271	CITA			Spain	Murcia	Murcia	Peach	Yellow	Non-melting	Clingstone	9		6
Buisan	5034	CITA			Spain	Lleida	Lleida	Peach	White	Melting						8	2	NA	2
Calabacero	5306	CITA			Spain	Murcia		Peach	Yellow	Non-melting	Clingstone	10		7		34	3	3	3
Calabacero 9	2247	EEAD-CSIC			Spain	Murcia		Peach	Yellow	Non-melting	Clingstone	10		7
Calabacero Candelo	5649	CITA			Spain	Murcia		Peach	Yellow	Non-melting	Clingstone			7
Calabacero Deleite	5260	CITA			Spain	Murcia		Peach	Yellow	Non-melting	Clingstone			7
Calabacero Rancho	5648	CITA			Spain	Murcia		Peach	Yellow	Non-melting	Clingstone			7
Calabacero Rincón	5262	CITA			Spain	Murcia		Peach	Yellow	Non-melting	Clingstone			7
Calabacero Soto	5261	CITA			Spain	Murcia		Peach	Yellow	Non-melting	Clingstone			7
Calanda San Miguel	2383	EEAD-CSIC			Spain	Teruel	Teruel	Peach	Yellow	Non-melting	Clingstone			26		108	3	3	3
Calanda Sonrosado	5410	CITA			Spain	Teruel	Teruel	Peach	Yellow	Non-melting	Clingstone					47	1	1	1
Calanda Tardío del Pilar	1920	EEAD-CSIC			Spain	Teruel	Teruel	Peach	Yellow	Non-melting	Clingstone			8		109	3	3	3
Campiel	3683	EEAD-CSIC			Spain	Zaragoza		Peach	Yellow	Non-melting	Clingstone			40		110	3	3	3
Campiel M.de Cierzo	5243	CITA			Spain	Zaragoza	Zaragoza	Peach	Yellow	Non-melting	Clingstone					35	3	3	3
Campiel Rojo	3142	EEAD-CSIC			Spain	Zaragoza		Peach	Yellow	Non-melting	Clingstone			40
Campillo Rocho	5326	CITA			Spain	Murcia	Murcia	Peach	Yellow	Non-melting	Clingstone			9		43	3	3	3
Carolyn_2274	2274	EEAD-CSIC	Libbee x Lovell	Okie, 1998	USA	USA	USA	Peach	Yellow	Non-melting	Clingstone	11		10
Carolyn_5205	5205	CITA	Libbee x Lovell	Okie, 1998	USA	USA	USA	Peach	Yellow	Non-melting	Clingstone	11		10		75	5	NA	4
Carson	2957	EEAD-CSIC			USA	USA	USA	Peach	Yellow	Non-melting	Clingstone					111	5	NA	3
Castejon de Sobrarbe	VS-080	CITA			Spain	NA	NA									92	1	1	1
Catherina	3137	EEAD-CSIC			USA	USA	USA	Peach	Yellow	Non-melting	Clingstone					112	5	NA	5
CD-RCH	5041	CITA			Spain	Zaragoza	Zaragoza	Peach	Yellow	Non-melting	Clingstone					19	1	NA	1
Chucho Picudo	3575	EEAD-CSIC			Chile	Chile	Chile	Peach	White	Non-melting	Clingstone					113	3	NA	1
Cinto	3678	EEAD-CSIC			Spain	Lleida		Peach	Yellow	Non-melting	Clingstone			11
Comodín	5044	CITA			Spain	Huesca		Peach	Yellow	Non-melting	Clingstone			5		9	6	NA	6
Corona	5045	CITA	Libbee x Lovell	Okie, 1998	USA	USA	USA	Peach	Yellow	Non-melting	Clingstone					74	5	NA	4
Crimson Gold	5049	CITA			USA	USA	USA	Nectarine	Yellow	Melting	Clingstone					61	2	2	2
Croc Abel	3698	EEAD-CSIC			Spain	Lleida		Peach	Yellow	Non-melting	Clingstone			12
Croc Abel Moll	3691	EEAD-CSIC			Spain	Lleida		Peach	Yellow	Non-melting	Clingstone			12
Croc Almudafar	3690	EEAD-CSIC			Spain	Lleida		Peach	Yellow	Non-melting	Clingstone			13
Croc Dalfo	3689	EEAD-CSIC			Spain	Lleida		Peach	Yellow	Non-melting	Clingstone			13
Croc Gebut	3688	EEAD-CSIC			Spain	Lleida	Lleida	Peach	Yellow	Non-melting	Clingstone					114	3	3	3
Crown Princess	3661	EEAD-CSIC			USA	USA	USA	Peach	Yellow	Non-melting	Clingstone					115	2	NA	2
Daroca_141	VS-070	CITA			Spain	Zaragoza	Zaragoza									88	1	1	1
Daroca_142	VS-071	CITA			Spain	Zaragoza	Zaragoza	Peach								89	1	NA	1
Daroca_143	VS-072	CITA			Spain	Zaragoza		Nectarine						52
Daroca_144	VS-073	CITA			Spain	Zaragoza	Zaragoza	Nectarine						52		90	3	NA	1
Deja-1	5050	CITA			Spain	Navarra		Peach	White	Non-melting	Clingstone			42
Deja-2	5051	CITA			Spain	Navarra	Navarra	Peach	White	Non-melting	Clingstone			42		15	1	NA	1
Deja-3	5052	CITA			Spain	Navarra	Navarra	Peach	White	Non-melting	Clingstone					10	1	1	1
Del Gorro	2830	EEAD-CSIC			Spain	Teruel		Peach	Yellow	Non-melting	Clingstone			6		116	1	NA	5
Diamante Amarillo	2581	EEAD-CSIC			Spain	Teruel	Teruel	Peach	Yellow	Non-melting	Clingstone					117	3	NA	1
Dixon_2278	2278	EEAD-CSIC			USA	USA	USA	Peach	Yellow	Non-melting	Clingstone	12		14
Dixon_5054	5054	CITA			USA	USA	USA	Peach	Yellow	Non-melting	Clingstone	12		14		71	5	NA	4
Duraznillo 42B	5491	CITA			Spain	Zaragoza	Zaragoza	Peach	Yellow	Non-melting	Clingstone					51	3	3	3
Escolapio	5231	CITA			Spain	Zaragoza	Zaragoza	Peach	Yellow	Non-melting	Clingstone					42	1	1	1
Everst_3060	3060	EEAD-CSIC			USA	USA	USA	Peach	Yellow	Non-melting	Clingstone	13		15
Everst_5058	5058	CITA			USA	USA	USA	Peach	Yellow	Non-melting	Clingstone	13		15		84	5	5	4
Fantasia	2971	EEAD-CSIC			USA	USA		Nectarine	Yellow	Melting	Freestone			4
Flamekist	2970	EEAD-CSIC			USA	USA	USA	Nectarine	Yellow	Melting	Clingstone					118	2	2	2
Flavorcrest	5212	CITA			USA	USA	USA	Peach	Yellow	Melting	Freestone					67	2	2	2
Flavortop	2969	EEAD-CSIC			USA	USA	USA	Nectarine	Yellow	Melting	Freestone					119	2	2	2
Flordaglo	3665	EEAD-CSIC			USA	USA	USA	Peach	White	Melting	Semi-Clingstone					120	2	2	2
Fortuna	2279	EEAD-CSIC			USA	USA	USA	Peach	Yellow	Non-melting	Clingstone			16
Fraga	3139	EEAD-CSIC			Spain	Huesca		Peach	Yellow	Non-melting	Clingstone			40
Fraga 1	3685	EEAD-CSIC			Spain	Huesca		Peach	Yellow	Non-melting	Clingstone			17
Fraga 2	3684	EEAD-CSIC			Spain	Huesca	Huesca	Peach		Non-melting	Clingstone					121	3	NA	1
Fraga B.D.	5072	CITA			Spain	Huesca	Huesca	Peach	White	Non-melting	Clingstone					13	3	NA	1
Fulla	5073	CITA			Spain	Huesca		Peach	Yellow	Non-melting	Clingstone			13
Gallur	5075	CITA			Spain	Zaragoza		Peach	Yellow	Non-melting	Clingstone			18
Garau	5076	CITA			USA	USA	USA	Peach	Yellow	Non-melting	Clingstone					70	1	NA	1
Gaume	5078	CITA			USA	USA	USA	Peach	Yellow	Non-melting	Clingstone					81	5	5	4
Generoso	5079	CITA			Spain	La Rioja	La Rioja	Peach	Yellow	Non-melting	Clingstone					6	3	3	3
GF3	3045	EEAD-CSIC			France	France		Peach	Yellow	Non-melting	Clingstone			17
Goiri	3035	EEAD-CSIC			Spain	Bilbao	Bilbao	Peach	Yellow	Non-melting	Clingstone					122	3	3	3
Golden Queen	2282	EEAD-CSIC			New Zealand	New Zealand	New Zealand	Peach	Yellow	Non-melting	Clingstone					123	3	NA	3
Gomes	3063	EEAD-CSIC			USA	USA	USA	Peach	Yellow	Non-melting	Clingstone					124	5	5	4
Halford	3059	EEAD-CSIC			USA	USA	USA	Peach	Yellow	Non-melting	Clingstone					125	5	5	4
Infanta Isabel	1068	EEAD-CSIC			Spain	Castellón	Castellón	Peach	Yellow	Non-melting	Clingstone					126	3	3	3
Jerónimo	5009	CITA			Spain	Murcia	Murcia	Peach	Yellow	Non-melting	Clingstone					3	3	3	3
Jerónimo Balate	5314	CITA			Spain	Murcia	Murcia	Peach	Yellow	Non-melting	Clingstone					39	3	3	3
Jerónimo Copia	5263	CITA			Spain	Murcia		Peach	Yellow	Non-melting	Clingstone			20
Jerónimo de Alfaro	3010	EEAD-CSIC			Spain	Murcia		Peach	Yellow	Non-melting	Clingstone			9
Jerónimo Espuña	5312	CITA			Spain	Murcia		Peach	Yellow	Non-melting	Clingstone			19		40	5	5	4
Jerónimo Ortiz (1)	5265	CITA			Spain	Murcia		Peach	Yellow	Non-melting	Clingstone			20
Jerónimo Prasio C-15	5266	CITA			Spain	Murcia	Murcia	Peach	Yellow	Non-melting	Clingstone			20		36	3	3	3
Josepet	3697	EEAD-CSIC			Spain	Lleida		Peach	Yellow	Non-melting	Clingstone			12
Juanito Noche	3696	EEAD-CSIC			Spain	Lleida	Lleida	Peach	Yellow	Non-melting	Clingstone					127	2	NA	1
Jungerman	2959	EEAD-CSIC			USA	USA	USA	Peach	Yellow	Non-melting	Clingstone					128	5	5	4
Kakamas	2801	EEAD-CSIC			South Africa	South Africa	South Africa	Peach	Yellow	Non-melting	Clingstone					129	3	NA	3
Keimoes_3245	3245	EEAD-CSIC			South Africa	South Africa	South Africa	Peach	Yellow	Non-melting	Clingstone	14		21
Keimoes_5090	5090	CITA			South Africa	South Africa	South Africa	Peach	Yellow	Non-melting	Clingstone	14		21		60	3	NA	3
King David 3	5091	CITA			USA	USA	USA	Nectarine	Yellow		Clingstone					58	2	2	2
Klamt	3144	EEAD-CSIC	Dixon x Wiser	Okie, 1998	USA	USA	USA	Peach	Yellow	Non-melting	Clingstone					130	5	5	4
L2-B	5101	CITA			Spain	Zaragoza	Zaragoza	Peach	Yellow	Non-melting						2	1	NA	1
La Escola_5093	5093	CITA			Spain	Lleida	Lleida	Peach	Yellow	Non-melting	Freestone	15			3	14	4	4	5
La Escola_5340	5340	CITA			Spain	Lleida		Peach	Yellow	Non-melting	Freestone	15		22	3
Late Legrand	5096	CITA			USA	USA	USA	Nectarine	Yellow	Non-melting	Clingstone					64	2	2	2
Loadel	2802	EEAD-CSIC	Lovell op	Okie, 1998	USA	USA		Peach	Yellow	Non-melting	Clingstone			19
Lovell	3046	EEAD-CSIC			USA	USA	USA	Peach	Yellow	Melting	Freestone			46
Maluenda - 2375 AD	2375	EEAD-CSIC			Spain	Zaragoza		Peach	Yellow	Non-melting	Clingstone	16		43
Maluenda_5104	5104	CITA			Spain	Zaragoza	Zaragoza	Peach	Yellow	Non-melting	Clingstone	16		43		12	1	1	1
Maria Serena	3325	EEAD-CSIC			Italy	Italy		Peach	Yellow	Non-melting	Clingstone			23
Marti	3695	EEAD-CSIC			Spain	Lleida	Lleida	Peach	Yellow	Non-melting	Clingstone					131	1	NA	1
Maruja 23	2261	EEAD-CSIC			Spain	Murcia		Peach	Yellow	Non-melting	Clingstone			24
Maruja Alquibla	5268	CITA			Spain	Murcia		Peach	Yellow	Non-melting	Clingstone			24
Maruja Argos	5311	CITA			Spain	Murcia		Peach	Yellow	Non-melting	Clingstone			24
Maruja Perfección	5269	CITA			Spain	Murcia		Peach	Yellow	Non-melting	Clingstone			20
Maruja Porvenir	2955	EEAD-CSIC			Spain	Murcia		Peach	Yellow	Non-melting	Clingstone			24		132	3	3	3
Maruja Tejar	5270	CITA			Spain	Murcia		Peach	Yellow	Non-melting	Clingstone			24
Maruja Tradición	5267	CITA			Spain	Murcia		Peach	Yellow	Non-melting	Clingstone			24
Mauri	3694	EEAD-CSIC			Spain	Lleida	Lleida	Peach	Yellow	Non-melting	Clingstone					133	3	3	3
May Crest_3663	3663	EEAD-CSIC			USA	USA		Peach	Yellow	Melting	Semi-Clingstone	17		35
Maycrest_5116	5116	CITA			USA	USA		Peach	Yellow		Clingstone	17		35
Mercil	3664	EEAD-CSIC			USA	USA	USA	Peach	Yellow	Melting	Freestone					134	2	2	2
Merriam	5117	CITA	Everts Selfpollination	Okie, 1998	USA	USA	USA	Peach	Yellow	Non-melting	Clingstone					65	5	5	4
Merrill July Lady	5118	CITA			USA	USA	USA	Peach	Yellow		Freestone					80	2	2	2
Merrill Lisbeth	5119	CITA			USA	USA	USA	Peach	Yellow	Melting	Freestone					73	2	NA	2
Mid Gold	5120	CITA			USA	USA	USA	Nectarine	Yellow	Melting	Clingstone					66	2	2	2
Miraflores Serapio	5122	CITA			Spain	Zaragoza	Zaragoza	Peach	Yellow	Non-melting	Clingstone			25		17	3	3	3
Miraflores_2814	2844	EEAD-CSIC			Spain	Zaragoza		Peach	Yellow	Non-melting	Clingstone	18		25
Miraflores_5213	5213	CITA			Spain	Zaragoza		Peach	Yellow	Non-melting	Clingstone	18		25
Montaced (Binaced)	5032	CITA			Spain	Huesca	Huesca	Peach	White	Non-melting	Clingstone					11	6	NA	6
Montamar	5234	CITA			Spain	Zaragoza	Zaragoza	Peach	Yellow	Non-melting	Freestone					41	3	NA	3
Montañana_3148	3148	EEAD-CSIC			Spain	Zaragoza	Zaragoza	Peach	White	Non-melting	Clingstone	19			4	135	1	NA	1
Montañana_5123	5123	CITA			Spain	Zaragoza	Zaragoza	Peach	White	Non-melting	Clingstone	19			4	1	1	NA	1
Montes de Cierzo	5124	CITA			Spain	Navarra	Navarra	Peach	White	Non-melting	Clingstone					4	1	1	1
Moret	5126	CITA			Spain	Huesca		Peach	Yellow	Non-melting	Clingstone			5
Mosset	3682	EEAD-CSIC			Spain	Lleida	Lleida	Peach	Yellow	Non-melting	Clingstone					136	3	3	3
Mountain Gold_3254	3254	EEAD-CSIC			USA	USA	USA	Peach	Yellow	Non-melting	Clingstone	20		50
Mountaingold_5217	5127	CITA			USA	USA	USA	Peach	Yellow	Non-melting	Clingstone	20		50		54	4	4	5
Nectar del Jalón	561	EEAD-CSIC			Spain	Zaragoza	Zaragoza	Peach	Yellow	Non-melting	Clingstone					137	1	NA	1
Nero	3673	EEAD-CSIC			Spain	Lleida	Lleida	Peach	Yellow	Non-melting	Clingstone					138	3	NA	3
NJC 97	3422	EEAD-CSIC			USA	USA	USA	Peach	Yellow	Non-melting	Clingstone					139	2	NA	2
Novales_149	VS-094	CITA			Spain	NA	NA									103	1	NA	1
Novales_150	VS-095	CITA			Spain	NA	NA									94	3	NA	1
Nuevo	2803	EEAD-CSIC			USA	USA	USA	Peach	Yellow	Non-melting	Clingstone					140	3	NA	1
Oom Sarell_3246	3246	EEAD-CSIC	Kakamas x Early Dawn	Okie, 1998	South Africa	South Africa	South Africa	Peach	Yellow	Non-melting	Clingstone	38		45
Oom Sarell_5136	5136	CITA	Kakamas x Early Dawn	Okie, 1998	South Africa	South Africa	South Africa	Peach	Yellow	Non-melting	Clingstone	38		45		68	3	NA	3
Oropel	2582	EEAD-CSIC			Spain	Teruel		Peach	Yellow	Non-melting	Clingstone			26
Pace 03-13_Paimet Simerenco	3828	EEAD-CSIC			Russia	Russia	Russia	Peach	White	Melting	Freestone					141	6	NA	6
Pace 03-14	3827	EEAD-CSIC			Russia	Russia	Russia	Peach	White	Melting	Freestone					142	6	6	6
Paloro A	3057	EEAD-CSIC			USA	USA	USA	Peach	Yellow	Non-melting	Clingstone			27
Paloro B	3058	EEAD-CSIC			USA	USA	USA	Peach	Yellow	Non-melting	Clingstone			27		143	3	3	3
Paraguayo Almudí_5138	5138	CITA			Spain	Zaragoza		Flat	White	Melting	Clingstone	21		29	5
Paraguayo Almudí_5139	5139	CITA			Spain	Zaragoza	Zaragoza	Flat	White	Melting	Clingstone	21			5	24	6	NA	6
Paraguayo de Agosto	3669	EEAD-CSIC			Spain	Lleida	Lleida	Flat	White	Melting	Clingstone					144	6	NA	6
Paraguayo France	5409	CITA			France	France	France	Flat	White	Melting	Clingstone					77	2	NA	2
Paraguayo Jota	5141	CITA			Spain	Zaragoza		Flat	White	Melting	Clingstone			28		29	6	NA	6
Paraguayo Niqui	5359	CITA			Spain	Huesca		Flat	White	Melting	Clingstone			28
Paraguayo San Mateo	5143	CITA			Spain	Zaragoza	Zaragoza	Flat	White	Melting	Clingstone			29		23	6	6	6
Paraguayo T Robert	5144	CITA			Spain	Lleida	Lleida	Flat	White	Melting	Clingstone					28	6	NA	6
Paraguayo Villamayor	5259	CITA			Spain	Zaragoza		Flat	White	Melting	Clingstone			29
Pavía Amarilla de Tolosa	5653	CITA			Spain	Zaragoza		Nectarine	Yellow	Non-melting	Clingstone			52
Pavía Blanca	5582	CITA			Spain	Zaragoza	Zaragoza	Nectarine	White	Non-melting						46	3	3	1
Pepita	5145	CITA			Brasil	Brazil	Brazil	Peach	Yellow	Non-melting						26	4	4	5
Pigat	5146	CITA			Spain	Huesca		Peach	Yellow	Non-melting	Clingstone			13
Pigat Susagna	5147	CITA			Spain	Huesca	Huesca	Peach	White	Non-melting	Clingstone					32	3	3	3
Plácido	3693	EEAD-CSIC			Spain	Lleida		Peach	Yellow	Non-melting	Clingstone			12
Pomar 1	5149	CITA			Spain	Huesca	Huesca	Peach	White	Non-melting	Clingstone			30		20	3	NA	1
Pomar 2	5150	CITA			Spain	Huesca		Peach	White	Non-melting	Clingstone			30
Pomar 3	5151	CITA			Spain	Huesca		Peach	White	Non-melting	Clingstone			30
Queen Giant	3639	EEAD-CSIC			USA	USA	USA	Nectarine	White	Melting	Clingstone					145	2	2	2
Redhaven	3640	EEAD-CSIC			USA	USA	USA	Peach	Yellow	Melting	Semi-Clingstone	22		48
Redhaven 2467	5156	CITA			USA	USA	USA	Peach	Yellow	Melting	Semi-Clingstone	22		48		79	2	NA	2
Rincal	5664	CITA			Spain	Zaragoza	Zaragoza	Peach	Yellow	Non-melting						49	3	3	3
Risol_3674	3674	EEAD-CSIC			Spain	Zaragoza		Peach	Yellow	Non-melting	Clingstone	23		12
Risol_5550	5550	CITA			Spain	Zaragoza		Peach	Yellow	Non-melting		23		12		52	1	NA	1
Riusol	3681	EEAD-CSIC			Spain	Zaragoza		Peach	Yellow	Non-melting	Clingstone	23		12
Roig Albesa	3680	EEAD-CSIC			Spain	Lleida		Peach	Yellow	Non-melting	Clingstone			5
Roig de Aitona	5158	CITA			Spain	Lleida		Peach	Yellow	Non-melting	Clingstone			39		21	3	NA	5
Roig Ibars	3679	EEAD-CSIC			Spain	Lleida		Peach	Yellow	Non-melting	Clingstone			13
Rojo de Azagra	5160	CITA			Spain	Navarra		Peach	Yellow	Non-melting	Clingstone			33
Rojo de Tudela	5161	CITA			Spain	Navarra	Navarra	Peach	Yellow	Non-melting	Clingstone			31		27	1	NA	1
Rojo del Rito_3189	3189	EEAD-CSIC			Spain	Lleida	Lleida	Peach	Yellow	Non-melting	Clingstone	24		32		167	1	1	1
Rojo del Rito_3675	3675	EEAD-CSIC			Spain	Lleida		Peach	Yellow	Non-meltng	Clingstone	24		32
Rojo del Rito_5162	5162	CITA			Spain	Lleida		Peach	Yellow	Non-meltng	Clingstone	24		32
Rojo Pilárica	3672	EEAD-CSIC			Spain	Lleida	Lleida	Peach	Yellow	Non-melting	Clingstone			41		146	3	3	3
Rojo Piñana	3676	EEAD-CSIC			Spain	Lleida	Lleida	Peach	Yellow	Non-melting	Clingstone					147	1	NA	1
Rojo Pollero	3677	EEAD-CSIC			Spain	Lleida	Lleida	Peach	Yellow	Non-melting	Clingstone			11		148	1	NA	1
Rojo Septiembre	3571	EEAD-CSIC			Spain	Zaragoza		Peach	Yellow	Non-melting	Clingstone	25		13		149	1	NA	1
Rojo-Amarillo Septiembre	5159	CITA			Spain	Lleida		Peach	Yellow	Non-melting	Clingstone	25		13
Royal Glory	3662	EEAD-CSIC			USA	USA	USA	Peach	Yellow	Non-melting	Freestone					150	2	NA	2
Roza	5166	CITA			USA	USA	USA	Peach	Yellow	Non-melting	Freestone					82	2	2	2
Rubi Rich	3658	EEAD-CSIC			USA	USA	USA	Peach	Yellow	Non-melting	Semi-Clingstone					151	2	2	2
San Jaime_2355	2355	EEAD-CSIC			Spain	Zaragoza		Peach	Yellow	Non-melting	Clingstone	26		24
San Jaime_5006	5006	CITA			Spain	Lleida		Peach	Yellow	Non-melting	Clingstone	26		24
San Lorenzo_2358	2358	EEAD-CSIC			Spain	Huesca		Peach	Yellow	Non-melting	Clingstone	27		44
San Lorenzo_5168	5168	CITA			Spain	Huesca	Huesca	Peach	Yellow	Non-melting	Clingstone	27		44		30	3	NA	1
San Ramón 1	3687	EEAD-CSIC			Spain	Lleida	Lleida	Peach	Yellow	Non-melting	Clingstone					166	3	3	3
San Ramón 2	3686	EEAD-CSIC			Spain	Lleida		Peach	Yellow	Non-melting	Clingstone			11
Selma	255	EEAD-CSIC			USA	USA		Peach	Yellow	Non-melting	Clingstone			7
Shasta	2286	EEAD-CSIC			USA	USA	USA	Peach	Yellow	Non-melting	Clingstone			16		152	5	5	4
Silver Rome	5414	CITA			Italy	Italy		Nectarine	White	Melting				34		78	4	4	5
Silvia	3692	EEAD-CSIC			Spain	Lleida		Peach	Yellow	Non-melting	Clingstone			11
Spring Belle	3659	EEAD-CSIC			Italy	Italy		Peach	Yellow	Melting	Semi-clingstone			35
Spring Lady_3666	3666	EEAD-CSIC			USA	USA		Peach	Yellow	Melting	Clingstone	28		35
Spring Lady_5202	5202	CITA			USA	USA		Peach	Yellow	Melting	Clingstone	28		35		56	2	NA	2
Springold	5487	CITA			USA	USA		Peach	Yellow		Clingstone			35
Sta Eulalia La Mayor_139	VS-046	CITA			Spain	NA	NA									86	3	NA	1
Sta Eulalia La Mayor_140	VS-048	CITA			Spain	NA	NA									87	1	1	1
Stanford_2033	2033	EEAD-CSIC			USA	USA	USA	Peach	Yellow	Non-melting	Clingstone	29		36		153	5	NA	4
Stanford_5174	5174	CITA			USA	USA	USA	Peach	Yellow	Non-melting	Clingstone	29		36
Starcrest	5203	CITA			USA	USA		Peach	Yellow					35
Starn_3062	3062	EEAD-CSIC			USA	USA	USA	Peach	Yellow	Non-melting	Clingstone	30		46	6	154	5	5	4
Starn_5488	5488	CITA			USA	USA	USA	Peach	Yellow	Non-melting	Clingstone	30			6	72	1	NA	1
Sudanell 1	2211	EEAD-CSIC			Spain	Lleida		Peach	Yellow	Non-melting	Clingstone	31		37
Sudanell 1 (2211)	5175	CITA			Spain	Lleida	Lleida	Peach	Yellow	Non-melting	Clingstone	31		37		31	3	3	3
Sudanell 2	2212	EEAD-CSIC			Spain	Lleida		Peach	Yellow	Non-melting	Clingstone	33		22
Sudanell 3	2213	EEAD-CSIC			Spain	Lleida	Lleida	Peach	Yellow	Non-melting	Clingstone					155	3	3	3
Sudanell 3099 B.D.	5001	CITA			Spain	Lleida		Peach	White					22		5	3	3	3
Sudanell blanco	3099	EEAD-CSIC			Spain	Zaragoza		Peach	White	Non-melting	Clingstone			22
Sudanell GF_2804	2804	EEAD-CSIC			France	France		Peach	Yellow	Non-melting	Clingstone	32		22
Sudanell GF_2972	2972	EEAD-CSIC			France	France		Peach	Yellow	Non-melting	Clingstone	32		22
Sudanell 2 (2349)	5176	CITA			Spain	Lleida		Peach	Yellow	Non-melting	Clingstone	33		22
Summergrand	3801	EEAD-CSIC	Late Legrand x Early Sun Grand	Okie, 1998	USA	USA	USA	Nectarine	Yellow	Melting	Freestone					156	2	2	2
Suncling	2805	EEAD-CSIC			USA	USA	USA	Peach	Yellow	Non-melting	Clingstone					157	4	4	5
Sunmel 1	5503	CITA			Spain	Zaragoza	Zaragoza	Peach	Yellow	Non-melting	Clingstone			38		50	3	NA	3
Sunmel 2	5504	CITA			Spain	Zaragoza		Peach	Yellow	Non-melting	Clingstone			38
Super Crimson Gold_3657	3657	EEAD-CSIC			USA	USA	USA	Nectarine	White	Melting	Clingstone	34		49		158	2	2	2
Super Crimson Gold_5184	5184	CITA			USA	USA	USA	Nectarine	White	Melting	Clingstone	34		49
Tambarría B.D.	5186	CITA			Spain	Navarra		Peach	White	Non-melting	Clingstone			31
Tasty Free	5187	CITA			USA	USA		Nectarine	Yellow					33		59	2	2	2
Tebana_3249	3249	EEAD-CSIC			Italy	Italy	Italy	Peach	Yellow	Non-melting	Clingstone	35		1
Tebana_5188	5188	CITA			Italy	Italy	Italy	Peach	Yellow	Non-melting	Clingstone	35		1
Tempranillo de Aytona	3138	EEAD-CSIC			Spain	NA		Peach	Yellow	Non-melting	Clingstone			39
Tipo Campiel	2921	EEAD-CSIC			Spain	Zaragoza		Peach	Yellow	Non-melting	Clingstone			40
Tipo Rojo del Rito	5233	CITA			Spain	Lleida		Peach	Yellow	Non-meltng	Clingstone			32
Utiel BD	5191	CITA			Spain	Valencia	Valencia	Peach	White	Non-melting	Clingstone					33	1	NA	5
Vadiello	VS-078	CITA			Spain	NA	NA	Peach								91	3	3	3
Valdeltormo B.D.	5192	CITA			Spain	Teruel	Teruel	Peach	White	Non-melting	Clingstone					25	1	NA	5
Valentín B.D.	5193	CITA			Spain	Navarra	Navarra	Peach	White	Non-melting						22	1	1	1
Venus	3660	EEAD-CSIC			Italy	Italy	Italy	Nectarine	Yellow	Melting	Freestone					159	2	2	2
Vesuvio	2288	EEAD-CSIC			Italy	Italy	Italy	Peach	Yellow	Non-melting	Clingstone					160	1	NA	3
Villamayor B.D.	5258	CITA			Spain	Zaragoza	Zaragoza	Peach	White	Melting	Clingstone					37	3	NA	1
Vivian_2289	2289	EEAD-CSIC			USA	USA		Peach	Yellow	Non-melting	Clingstone	36		18	7
Vivian_5206	5206	CITA			USA	USA	USA	Peach	Yellow	Non-melting	Clingstone	36			7	38	3	NA	3
Walgant	3247	EEAD-CSIC	Kakamas Selfpollination	Okie, 1998	South Africa	South Africa	South Africa	Peach	Yellow	Non-melting	Clingstone					161	3	NA	3
Weinberger	5209	CITA			Italy	Italy	Italy	Nectarine	Yellow	Melting	Clingstone					62	2	2	2
Wiser	3064	EEAD-CSIC	Lovell x Sims	Okie, 1998	USA	USA	USA	Peach	Yellow	Non-melting	Clingstone					162	5	5	4
Zaragozano Amarillo	2857	EEAD-CSIC			Spain	Zaragoza		Peach	Yellow	Non-melting	Clingstone			18		164	3	NA	1
Zaragozano Rojo	2858	EEAD-CSIC			Spain	Zaragoza	Zaragoza	Peach	Yellow	Non-melting	Clingstone					165	1	1	1
Zaragozano_5004	5004	CITA			Spain	Zaragoza		Peach	Yellow	Non-melting	Clingstone	37		47
Zaragozano_553	553	EEAD-CSIC			Spain	Zaragoza	Zaragoza	Peach	Yellow	Non-melting	Clingstone	37		47		163	1	1	1

## Sheet: ST2
Supplementary Table 2	SNP classification done by ASSIsT.
SNP Name	Chr	Position (bp)	Classification
SNP_IGA_679	1	94644	Robust
Peach_AO_0000136	1	97464	OneHomozygRare_NotHWE
Peach_AO_0000137	1	97518	DistortedAndUnexpSegreg
Peach_AO_0000183	1	112984	OneHomozygRare_NotHWE
SNP_IGA_1003	1	149550	Robust
SNP_IGA_1034	1	155115	ShiftedHomo
Peach_AO_0000329	1	162790	OneHomozygRare_NotHWE
SNP_IGA_1103	1	186181	DistortedAndUnexpSegreg
Peach_AO_0000394	1	191079	OneHomozygRare_HWE
Peach_AO_0000408	1	199125	Robust
SNP_IGA_1129	1	209701	OneHomozygRare_NotHWE
Peach_AO_0000516	1	266826	OneHomozygRare_NotHWE
Peach_AO_0000585	1	299075	OneHomozygRare_HWE
Peach_AO_0000764	1	357023	Robust
SNP_IGA_1455	1	365032	OneHomozygRare_HWE
Peach_AO_0000794	1	367055	Robust
Peach_AO_0000908	1	387724	Monomorphic
Peach_AO_0000961	1	415109	OneHomozygRare_HWE
Peach_AO_0001017	1	438927	OneHomozygRare_NotHWE
SNP_IGA_1640	1	444437	Monomorphic
RosCOS1201-071	1	450380	Monomorphic
Peach_AO_0001237	1	519042	ShiftedHomo
Peach_AO_0001328	1	566185	DistortedAndUnexpSegreg
Peach_AO_0001462	1	594237	OneHomozygRare_HWE
SNP_IGA_2006	1	635137	DistortedAndUnexpSegreg
SNP_IGA_2056	1	639476	Robust
SNP_IGA_2061	1	640894	OneHomozygRare_NotHWE
Peach_AO_0001585	1	654612	Robust
SNP_IGA_2272	1	674351	OneHomozygRare_NotHWE
SNP_IGA_2331	1	687025	OneHomozygRare_NotHWE
Peach_AO_0001805	1	733816	OneHomozygRare_NotHWE
Peach_AO_0001819	1	754780	Robust
Peach_AO_0001823	1	758979	OneHomozygRare_NotHWE
Peach_AO_0001889	1	806101	Monomorphic
SNP_IGA_2489	1	824380	Monomorphic
Peach_AO_0001994	1	833186	OneHomozygRare_HWE
Peach_AO_0002026	1	867931	OneHomozygRare_HWE
Peach_AO_0002033	1	870516	DistortedAndUnexpSegreg
SNP_IGA_2651	1	883576	OneHomozygRare_NotHWE
SNP_IGA_2670	1	894020	Robust
SNP_IGA_2742	1	910113	OneHomozygRare_NotHWE
SNP_IGA_2791	1	917314	OneHomozygRare_NotHWE
Peach_AO_0002234	1	919717	OneHomozygRare_HWE
Peach_AO_0002244	1	919971	OneHomozygRare_NotHWE
SNP_IGA_2832	1	922264	OneHomozygRare_NotHWE
SNP_IGA_2932	1	948415	DistortedAndUnexpSegreg
SNP_IGA_2938	1	949162	Robust
Peach_AO_0002439	1	992169	DistortedAndUnexpSegreg
Peach_AO_0002443	1	996610	OneHomozygRare_NotHWE
Peach_AO_0002444	1	996935	OneHomozygRare_HWE
Peach_AO_0002504	1	1073092	OneHomozygRare_HWE
SNP_IGA_3108	1	1075441	DistortedAndUnexpSegreg
Peach_AO_0002515	1	1075444	DistortedAndUnexpSegreg
Peach_AO_0002535	1	1076892	OneHomozygRare_HWE
Peach_AO_0002712	1	1124105	OneHomozygRare_HWE
Peach_AO_0002766	1	1153564	DistortedAndUnexpSegreg
Peach_AO_0002770	1	1154143	OneHomozygRare_NotHWE
Peach_AO_0002913	1	1195685	OneHomozygRare_NotHWE
Peach_AO_0002967	1	1205156	OneHomozygRare_HWE
Peach_AO_0003034	1	1237343	DistortedAndUnexpSegreg
SNP_IGA_3551	1	1256680	Robust
SNP_IGA_3621	1	1273671	OneHomozygRare_NotHWE
SNP_IGA_3717	1	1285400	OneHomozygRare_HWE
SNP_IGA_3770	1	1289897	OneHomozygRare_NotHWE
SNP_IGA_3800	1	1292751	OneHomozygRare_HWE
SNP_IGA_3806	1	1293726	OneHomozygRare_HWE
SNP_IGA_3833	1	1298349	OneHomozygRare_HWE
SNP_IGA_3845	1	1301180	Monomorphic
SNP_IGA_3859	1	1303168	OneHomozygRare_HWE
SNP_IGA_3866	1	1305011	OneHomozygRare_HWE
Peach_AO_0003399	1	1310268	DistortedAndUnexpSegreg
Peach_AO_0003408	1	1319516	DistortedAndUnexpSegreg
Peach_AO_0003411	1	1319860	OneHomozygRare_NotHWE
SNP_IGA_3931	1	1335246	DistortedAndUnexpSegreg
SNP_IGA_4008	1	1364569	Robust
Peach_AO_0003552	1	1366616	Robust
Peach_AO_0003627	1	1399471	OneHomozygRare_HWE
SNP_IGA_4137	1	1410204	DistortedAndUnexpSegreg
Peach_AO_0003701	1	1411719	Robust
Peach_AO_0003918	1	1438442	OneHomozygRare_NotHWE
Peach_AO_0003939	1	1444832	OneHomozygRare_NotHWE
Peach_AO_0003968	1	1459839	Monomorphic
SNP_IGA_4435	1	1479828	OneHomozygRare_NotHWE
SNP_IGA_4544	1	1503780	ShiftedHomo
SNP_IGA_4610	1	1538862	OneHomozygRare_NotHWE
Peach_AO_0004339	1	1556622	Failed
Peach_AO_0004341	1	1557151	Failed
Peach_AO_0004343	1	1557716	OneHomozygRare_HWE
SNP_IGA_4673	1	1558389	Monomorphic
Peach_AO_0004359	1	1559145	OneHomozygRare_NotHWE
Peach_AO_0004390	1	1577214	OneHomozygRare_HWE
Peach_AO_0004400	1	1580448	Monomorphic
Peach_AO_0004423	1	1586621	Robust
Peach_AO_0004424	1	1586717	OneHomozygRare_HWE
SNP_IGA_4760	1	1636669	Failed
Peach_AO_0004502	1	1655569	ShiftedHomo
SNP_IGA_4808	1	1656910	OneHomozygRare_NotHWE
Peach_AO_0004532	1	1668307	Robust
Peach_AO_0004561	1	1673399	Monomorphic
Peach_AO_0004562	1	1673565	Monomorphic
Peach_AO_0004576	1	1676752	DistortedAndUnexpSegreg
SNP_IGA_4906	1	1695984	DistortedAndUnexpSegreg
Peach_AO_0004633	1	1698585	Monomorphic
Peach_AO_0004634	1	1699254	Monomorphic
Peach_AO_0004644	1	1703102	ShiftedHomo
Peach_AO_0004661	1	1707045	DistortedAndUnexpSegreg
Peach_AO_0004707	1	1717937	Robust
Pp01_1720387	1	1720387	DistortedAndUnexpSegreg
Pp01_1766033	1	1766033	DistortedAndUnexpSegreg
SNP_IGA_5258	1	1777788	Robust
SNP_IGA_5271	1	1779853	Monomorphic
SNP_IGA_5278	1	1780975	Robust
Peach_AO_0005058	1	1800143	DistortedAndUnexpSegreg
Peach_AO_0005117	1	1810557	Robust
Peach_AO_0005118	1	1811058	ShiftedHomo
Peach_AO_0005120	1	1811784	Monomorphic
Peach_AO_0005177	1	1841791	Monomorphic
Peach_AO_0005179	1	1842371	DistortedAndUnexpSegreg
SNP_IGA_5675	1	1845444	Robust
Peach_AO_0005213	1	1873406	OneHomozygRare_HWE
SNP_IGA_5726	1	1883585	OneHomozygRare_NotHWE
Peach_AO_0005262	1	1888419	DistortedAndUnexpSegreg
Peach_AO_0005288	1	1922912	Robust
Peach_AO_0005296	1	1924966	Monomorphic
Peach_AO_0005322	1	1936058	OneHomozygRare_NotHWE
Peach_AO_0005324	1	1936332	OneHomozygRare_HWE
Peach_AO_0005376	1	1952757	Monomorphic
SNP_IGA_5891	1	1956920	Robust
SNP_IGA_6055	1	2005484	Robust
Peach_AO_0005696	1	2039039	Monomorphic
Peach_AO_0005703	1	2039781	Robust
SNP_IGA_6247	1	2059885	ShiftedHomo
SNP_IGA_6263	1	2060719	Monomorphic
SNP_IGA_6400	1	2104418	DistortedAndUnexpSegreg
SNP_IGA_6489	1	2114261	Monomorphic
SNP_IGA_6493	1	2114346	ShiftedHomo
SNP_IGA_6501	1	2114431	Monomorphic
SNP_IGA_6508	1	2114537	Monomorphic
SNP_IGA_6524	1	2116776	DistortedAndUnexpSegreg
Peach_AO_0005931	1	2118566	Robust
SNP_IGA_6615	1	2126054	ShiftedHomo
SNP_IGA_6620	1	2126902	DistortedAndUnexpSegreg
SNP_IGA_6633	1	2127675	Robust
SNP_IGA_6637	1	2127761	Monomorphic
SNP_IGA_6643	1	2127809	Monomorphic
SNP_IGA_6796	1	2145319	Robust
SNP_IGA_6853	1	2167920	Robust
Peach_AO_0006249	1	2171510	DistortedAndUnexpSegreg
SNP_IGA_6972	1	2177793	DistortedAndUnexpSegreg
SNP_IGA_7066	1	2194983	DistortedAndUnexpSegreg
Peach_AO_0006454	1	2196688	Monomorphic
Peach_AO_0006492	1	2217383	OneHomozygRare_NotHWE
Peach_AO_0006496	1	2218834	DistortedAndUnexpSegreg
SNP_IGA_7119	1	2231729	Robust
SNP_IGA_7142	1	2246790	ShiftedHomo
Peach_AO_0006562	1	2278307	Monomorphic
SNP_IGA_7268	1	2284476	Failed
Peach_AO_0006587	1	2289024	Robust
Peach_AO_0006655	1	2307729	DistortedAndUnexpSegreg
SNP_IGA_7524	1	2335065	Robust
Peach_AO_0006859	1	2345145	Monomorphic
SNP_IGA_7575	1	2349366	Monomorphic
SNP_IGA_7584	1	2350054	ShiftedHomo
Peach_AO_0006913	1	2358283	Robust
SNP_IGA_7644	1	2358494	ShiftedHomo
Peach_AO_0006944	1	2370693	DistortedAndUnexpSegreg
SNP_IGA_7706	1	2375637	Robust
Peach_AO_0006967	1	2379481	Robust
SNP_IGA_7738	1	2388475	DistortedAndUnexpSegreg
Peach_AO_0007015	1	2392595	DistortedAndUnexpSegreg
Peach_AO_0007116	1	2431285	DistortedAndUnexpSegreg
Peach_AO_0007133	1	2438935	Monomorphic
SNP_IGA_7895	1	2458924	DistortedAndUnexpSegreg
Peach_AO_0007249	1	2482869	DistortedAndUnexpSegreg
Peach_AO_0007254	1	2491904	DistortedAndUnexpSegreg
Peach_AO_0007256	1	2493077	Failed
SNP_IGA_7992	1	2518043	ShiftedHomo
Peach_AO_0007367	1	2546577	OneHomozygRare_HWE
SNP_IGA_8066	1	2548209	ShiftedHomo
Peach_AO_0007389	1	2553997	Monomorphic
Peach_AO_0007409	1	2563769	DistortedAndUnexpSegreg
Peach_AO_0007506	1	2614016	DistortedAndUnexpSegreg
Peach_AO_0007515	1	2615414	DistortedAndUnexpSegreg
Peach_AO_0007560	1	2630510	DistortedAndUnexpSegreg
SNP_IGA_8257	1	2633450	OneHomozygRare_NotHWE
Peach_AO_0007791	1	2676393	OneHomozygRare_NotHWE
Peach_AO_0007801	1	2679851	OneHomozygRare_NotHWE
Peach_AO_0007829	1	2690786	OneHomozygRare_NotHWE
Peach_AO_0008066	1	2748084	OneHomozygRare_HWE
Peach_AO_0008156	1	2766311	OneHomozygRare_NotHWE
SNP_IGA_8948	1	2829979	ShiftedHomo
Peach_AO_0008366	1	2830356	ShiftedHomo
Peach_AO_0008419	1	2875489	Monomorphic
Peach_AO_0008545	1	2912310	OneHomozygRare_NotHWE
Peach_AO_0008556	1	2916543	OneHomozygRare_NotHWE
SNP_IGA_9197	1	2965472	OneHomozygRare_NotHWE
Peach_AO_0008794	1	2993255	OneHomozygRare_HWE
RosCOS1523-098	1	3013475	Monomorphic
Peach_AO_0008921	1	3034056	OneHomozygRare_HWE
Peach_AO_0008941	1	3043773	OneHomozygRare_NotHWE
SNP_IGA_9580	1	3095892	ShiftedHomo
Peach_AO_0009300	1	3118712	OneHomozygRare_NotHWE
SNP_IGA_9695	1	3121768	OneHomozygRare_NotHWE
SNP_IGA_9723	1	3130733	Failed
SNP_IGA_9745	1	3134752	OneHomozygRare_NotHWE
Peach_AO_0009428	1	3148625	OneHomozygRare_HWE
Peach_AO_0009585	1	3218989	OneHomozygRare_NotHWE
Peach_AO_0009596	1	3223412	ShiftedHomo
Peach_AO_0009616	1	3233421	OneHomozygRare_NotHWE
Peach_AO_0009660	1	3250437	OneHomozygRare_NotHWE
Peach_AO_0009668	1	3251422	OneHomozygRare_NotHWE
SNP_IGA_10171	1	3318869	OneHomozygRare_NotHWE
SNP_IGA_10361	1	3391266	ShiftedHomo
SNP_IGA_10376	1	3392767	Monomorphic
Peach_AO_0010152	1	3399253	DistortedAndUnexpSegreg
SNP_IGA_10477	1	3421060	Failed
SNP_IGA_10488	1	3421820	Failed
Peach_AO_0010299	1	3430893	OneHomozygRare_NotHWE
SNP_IGA_10520	1	3433078	OneHomozygRare_NotHWE
Peach_AO_0010364	1	3452604	OneHomozygRare_NotHWE
SNP_IGA_10577	1	3497376	Monomorphic
SNP_IGA_10635	1	3515828	OneHomozygRare_NotHWE
SNP_IGA_10658	1	3519019	OneHomozygRare_NotHWE
SNP_IGA_10702	1	3525907	OneHomozygRare_HWE
SNP_IGA_10792	1	3563475	OneHomozygRare_NotHWE
Peach_AO_0010692	1	3586552	OneHomozygRare_NotHWE
Peach_AO_0010745	1	3591419	OneHomozygRare_NotHWE
Peach_AO_0010750	1	3591964	OneHomozygRare_NotHWE
SNP_IGA_10926	1	3609351	Failed
SNP_IGA_10938	1	3609869	OneHomozygRare_NotHWE
Peach_AO_0010902	1	3614985	OneHomozygRare_NotHWE
SNP_IGA_10984	1	3622038	Monomorphic
SNP_IGA_10988	1	3622264	Monomorphic
Peach_AO_0010970	1	3636882	DistortedAndUnexpSegreg
Peach_AO_0011060	1	3653328	OneHomozygRare_NotHWE
Peach_AO_0011067	1	3654555	Robust
SNP_IGA_11094	1	3659780	Robust
SNP_IGA_11100	1	3659992	Failed
SNP_IGA_11106	1	3660418	DistortedAndUnexpSegreg
SNP_IGA_11130	1	3678347	DistortedAndUnexpSegreg
Peach_AO_0011208	1	3709704	OneHomozygRare_NotHWE
Peach_AO_0011769	1	3796192	DistortedAndUnexpSegreg
Peach_AO_0011831	1	3818957	OneHomozygRare_NotHWE
Peach_AO_0012015	1	3840113	DistortedAndUnexpSegreg
SNP_IGA_11879	1	3846620	DistortedAndUnexpSegreg
SNP_IGA_12004	1	3892440	Failed
Peach_AO_0012445	1	3904631	ShiftedHomo
Peach_AO_0012697	1	3945333	DistortedAndUnexpSegreg
Peach_AO_0012698	1	3945388	DistortedAndUnexpSegreg
SNP_IGA_12214	1	3979931	Robust
Peach_AO_0012730	1	3979966	Robust
SNP_IGA_12276	1	3991125	Monomorphic
Peach_AO_0012881	1	4039972	Robust
SNP_IGA_12367	1	4043111	DistortedAndUnexpSegreg
SNP_IGA_12402	1	4047466	OneHomozygRare_NotHWE
Peach_AO_0013019	1	4061800	DistortedAndUnexpSegreg
SNP_IGA_12519	1	4062238	OneHomozygRare_NotHWE
Peach_AO_0013095	1	4076075	DistortedAndUnexpSegreg
Peach_AO_0013245	1	4111624	Failed
SNP_IGA_12714	1	4111927	DistortedAndUnexpSegreg
Peach_AO_0013378	1	4138451	ShiftedHomo
Peach_AO_0013466	1	4156860	Failed
SNP_IGA_13172	1	4176049	Failed
Peach_AO_0013813	1	4251407	DistortedAndUnexpSegreg
Peach_AO_0013966	1	4264389	OneHomozygRare_NotHWE
Peach_AO_0013976	1	4265801	OneHomozygRare_NotHWE
Peach_AO_0014014	1	4277534	OneHomozygRare_HWE
Peach_AO_0014033	1	4290551	OneHomozygRare_HWE
SNP_IGA_13689	1	4308915	OneHomozygRare_HWE
Peach_AO_0014157	1	4327945	OneHomozygRare_HWE
Peach_AO_0014253	1	4345196	OneHomozygRare_NotHWE
Peach_AO_0014343	1	4435938	OneHomozygRare_NotHWE
Peach_AO_0014360	1	4439998	OneHomozygRare_NotHWE
Peach_AO_0014558	1	4486581	OneHomozygRare_HWE
Peach_AO_0014614	1	4505653	OneHomozygRare_NotHWE
Peach_AO_0014651	1	4508341	OneHomozygRare_NotHWE
SNP_IGA_16897	1	4524835	OneHomozygRare_NotHWE
Peach_AO_0015060	1	4578303	OneHomozygRare_NotHWE
Peach_AO_0015159	1	4590775	OneHomozygRare_NotHWE
Peach_AO_0015250	1	4649945	OneHomozygRare_NotHWE
Peach_AO_0015284	1	4667571	OneHomozygRare_NotHWE
SNP_IGA_16454	1	4712597	Failed
Peach_AO_0015482	1	4754893	OneHomozygRare_NotHWE
Peach_AO_0015488	1	4756812	OneHomozygRare_NotHWE
Peach_AO_0015680	1	4810982	Monomorphic
Peach_AO_0015681	1	4811040	Failed
Peach_AO_0015811	1	4837141	OneHomozygRare_NotHWE
SNP_IGA_16101	1	4837621	OneHomozygRare_NotHWE
Peach_AO_0015813	1	4837978	OneHomozygRare_NotHWE
SNP_IGA_15977	1	4881766	OneHomozygRare_NotHWE
Peach_AO_0015989	1	4897405	OneHomozygRare_HWE
Peach_AO_0016013	1	4903676	OneHomozygRare_HWE
Peach_AO_0016022	1	4911184	ShiftedHomo
Peach_AO_0016028	1	4911550	Monomorphic
Peach_AO_0016044	1	4922542	OneHomozygRare_NotHWE
SNP_IGA_15605	1	4969957	OneHomozygRare_NotHWE
Peach_AO_0016185	1	4996489	OneHomozygRare_NotHWE
Peach_AO_0016201	1	4998572	OneHomozygRare_NotHWE
SNP_IGA_15539	1	4998752	OneHomozygRare_NotHWE
SNP_IGA_15534	1	4999309	Monomorphic
Peach_AO_0016213	1	4999987	OneHomozygRare_NotHWE
SNP_IGA_15408	1	5047810	OneHomozygRare_HWE
Peach_AO_0016412	1	5053451	OneHomozygRare_NotHWE
SNP_IGA_15268	1	5090296	OneHomozygRare_NotHWE
Peach_AO_0016636	1	5116118	OneHomozygRare_NotHWE
Peach_AO_0016840	1	5150700	OneHomozygRare_NotHWE
Peach_AO_0017005	1	5219817	Monomorphic
SNP_IGA_14813	1	5248199	OneHomozygRare_NotHWE
Peach_AO_0017177	1	5285212	OneHomozygRare_NotHWE
Peach_AO_0017178	1	5289911	OneHomozygRare_NotHWE
Peach_AO_0017324	1	5322846	OneHomozygRare_NotHWE
snp_scaffold_1_4526676	1	5347667	Monomorphic
Peach_AO_0017393	1	5357176	OneHomozygRare_NotHWE
Peach_AO_0017482	1	5399684	OneHomozygRare_NotHWE
Peach_AO_0017519	1	5413431	OneHomozygRare_HWE
Peach_AO_0017540	1	5417393	OneHomozygRare_NotHWE
SNP_IGA_14438	1	5418830	DistortedAndUnexpSegreg
Peach_AO_0017557	1	5420422	OneHomozygRare_NotHWE
Peach_AO_0017732	1	5479668	DistortedAndUnexpSegreg
Pp20Cl	1	5483781	DistortedAndUnexpSegreg
Peach_AO_0017767	1	5489344	DistortedAndUnexpSegreg
Peach_AO_0017932	1	5524503	OneHomozygRare_NotHWE
Peach_AO_0017969	1	5531902	OneHomozygRare_NotHWE
Peach_AO_0017978	1	5533730	OneHomozygRare_NotHWE
Peach_AO_0017989	1	5534957	Monomorphic
Peach_AO_0018014	1	5554106	OneHomozygRare_NotHWE
Peach_AO_0018040	1	5557976	OneHomozygRare_NotHWE
SNP_IGA_435668	1	5595695	OneHomozygRare_NotHWE
SNP_IGA_435720	1	5607744	OneHomozygRare_NotHWE
Peach_AO_0018352	1	5643113	OneHomozygRare_NotHWE
Peach_AO_0018361	1	5643859	OneHomozygRare_NotHWE
Peach_AO_0018538	1	5704801	Monomorphic
Peach_AO_0018666	1	5723687	Monomorphic
SNP_IGA_436092	1	5840862	OneHomozygRare_HWE
Peach_AO_0018778	1	5864929	OneHomozygRare_NotHWE
Peach_AO_0018893	1	5957353	OneHomozygRare_HWE
Peach_AO_0018895	1	5958015	OneHomozygRare_NotHWE
SNP_IGA_17419	1	6000280	OneHomozygRare_NotHWE
Peach_AO_0019029	1	6003500	OneHomozygRare_NotHWE
Peach_AO_0019063	1	6017262	OneHomozygRare_NotHWE
Peach_AO_0019152	1	6030045	OneHomozygRare_HWE
RosCOS1231-486	1	6040160	Monomorphic
Peach_AO_0019320	1	6070186	Monomorphic
Peach_AO_0019340	1	6075454	Monomorphic
Peach_AO_0019370	1	6090090	OneHomozygRare_HWE
SNP_IGA_17620	1	6169609	ShiftedHomo
Peach_AO_0019501	1	6176301	DistortedAndUnexpSegreg
Peach_AO_0019518	1	6193249	DistortedAndUnexpSegreg
Peach_AO_0019520	1	6197814	DistortedAndUnexpSegreg
Peach_AO_0019568	1	6223767	DistortedAndUnexpSegreg
Peach_AO_0019586	1	6233097	OneHomozygRare_NotHWE
SNP_IGA_17833	1	6252790	DistortedAndUnexpSegreg
Peach_AO_0019817	1	6307162	OneHomozygRare_NotHWE
Peach_AO_0019897	1	6333537	OneHomozygRare_NotHWE
SNP_IGA_18074	1	6334696	OneHomozygRare_NotHWE
Peach_AO_0019912	1	6335359	DistortedAndUnexpSegreg
SNP_IGA_18213	1	6393607	Monomorphic
SNP_IGA_18218	1	6393917	ShiftedHomo
SNP_IGA_18222	1	6395003	ShiftedHomo
Peach_AO_0020098	1	6404676	OneHomozygRare_NotHWE
Peach_AO_0020105	1	6406126	DistortedAndUnexpSegreg
Peach_AO_0020176	1	6428060	DistortedAndUnexpSegreg
Peach_AO_0020274	1	6445848	DistortedAndUnexpSegreg
Peach_AO_0020372	1	6487674	OneHomozygRare_NotHWE
Peach_AO_0020429	1	6504588	DistortedAndUnexpSegreg
Peach_AO_0020530	1	6538252	Robust
Peach_AO_0020871	1	6643996	OneHomozygRare_NotHWE
SNP_IGA_18840	1	6679332	ShiftedHomo
Peach_AO_0020999	1	6705145	OneHomozygRare_HWE
SNP_IGA_18927	1	6709282	DistortedAndUnexpSegreg
Peach_AO_0021010	1	6715208	DistortedAndUnexpSegreg
Peach_AO_0021115	1	6759737	DistortedAndUnexpSegreg
Peach_AO_0021203	1	6803613	ShiftedHomo
SNP_IGA_19210	1	6831586	Monomorphic
Peach_AO_0021254	1	6837924	DistortedAndUnexpSegreg
SNP_IGA_19393	1	6861098	DistortedAndUnexpSegreg
SNP_IGA_19514	1	6872054	DistortedAndUnexpSegreg
Peach_AO_0021522	1	6884363	ShiftedHomo
Peach_AO_0021548	1	6910519	OneHomozygRare_HWE
Peach_AO_0021568	1	6918191	DistortedAndUnexpSegreg
Peach_AO_0021696	1	6945155	OneHomozygRare_HWE
SNP_IGA_19818	1	6951668	DistortedAndUnexpSegreg
RosCOS2051-059	1	6953576	Monomorphic
Peach_AO_0021774	1	6965869	DistortedAndUnexpSegreg
Peach_AO_0021918	1	7027644	DistortedAndUnexpSegreg
Peach_AO_0021953	1	7050209	ShiftedHomo
Peach_AO_0022010	1	7055523	DistortedAndUnexpSegreg
Peach_AO_0022021	1	7056369	OneHomozygRare_NotHWE
Peach_AO_0022127	1	7100807	DistortedAndUnexpSegreg
SNP_IGA_20445	1	7122540	Monomorphic
Peach_AO_0022213	1	7137778	OneHomozygRare_NotHWE
Peach_AO_0022275	1	7152542	OneHomozygRare_NotHWE
Peach_AO_0022317	1	7218164	DistortedAndUnexpSegreg
Peach_AO_0022357	1	7237152	OneHomozygRare_HWE
Peach_AO_0022372	1	7251421	DistortedAndUnexpSegreg
Peach_AO_0022472	1	7318795	OneHomozygRare_HWE
Peach_AO_0022476	1	7321490	OneHomozygRare_NotHWE
SNP_IGA_20989	1	7366724	Monomorphic
SNP_IGA_21051	1	7374061	Monomorphic
SNP_IGA_21062	1	7374203	Failed
SNP_IGA_21221	1	7381953	DistortedAndUnexpSegreg
Peach_AO_0022818	1	7385474	DistortedAndUnexpSegreg
Peach_AO_0022868	1	7395104	Monomorphic
Peach_AO_0022989	1	7424912	OneHomozygRare_HWE
Peach_AO_0023002	1	7429512	ShiftedHomo
Peach_AO_0023093	1	7470178	DistortedAndUnexpSegreg
Peach_AO_0023154	1	7479457	Monomorphic
Pp01_7504415	1	7504415	DistortedAndUnexpSegreg
Peach_AO_0023336	1	7512074	DistortedAndUnexpSegreg
Peach_AO_0023351	1	7514589	DistortedAndUnexpSegreg
Peach_AO_0023390	1	7519539	Monomorphic
Peach_AO_0023414	1	7530494	OneHomozygRare_NotHWE
Peach_AO_0023435	1	7544270	OneHomozygRare_HWE
Peach_AO_0023439	1	7550951	DistortedAndUnexpSegreg
Peach_AO_0023470	1	7564430	DistortedAndUnexpSegreg
Peach_AO_0023492	1	7578429	OneHomozygRare_NotHWE
SNP_IGA_22049	1	7600569	Monomorphic
SNP_IGA_22119	1	7679516	Monomorphic
Peach_AO_0023674	1	7716109	OneHomozygRare_NotHWE
Peach_AO_0023864	1	7786884	OneHomozygRare_NotHWE
Peach_AO_0023866	1	7788475	Monomorphic
Peach_AO_0023892	1	7798064	DistortedAndUnexpSegreg
SNP_IGA_22402	1	7873203	Monomorphic
Peach_AO_0024037	1	7879122	DistortedAndUnexpSegreg
SNP_IGA_22418	1	7881353	OneHomozygRare_NotHWE
Peach_AO_0024214	1	7945710	ShiftedHomo
SNP_IGA_22603	1	7949418	OneHomozygRare_HWE
Peach_AO_0024255	1	7958066	OneHomozygRare_NotHWE
Peach_AO_0024367	1	7982772	ShiftedHomo
Peach_AO_0024369	1	7983514	OneHomozygRare_NotHWE
SNP_IGA_22753	1	7984982	Monomorphic
SNP_IGA_22766	1	7985837	ShiftedHomo
SNP_IGA_22771	1	7986139	ShiftedHomo
SNP_IGA_22775	1	7986205	Failed
SNP_IGA_22782	1	7986336	Monomorphic
SNP_IGA_22788	1	7986414	Monomorphic
SNP_IGA_22798	1	7986736	Failed
SNP_IGA_22806	1	7986820	ShiftedHomo
SNP_IGA_22823	1	7989031	Failed
SNP_IGA_23251	1	8229667	OneHomozygRare_NotHWE
SNP_IGA_23357	1	8251862	OneHomozygRare_NotHWE
Peach_AO_0025381	1	8262104	Robust
Peach_AO_0025383	1	8264708	OneHomozygRare_HWE
Peach_AO_0025391	1	8267857	DistortedAndUnexpSegreg
Peach_AO_0025464	1	8290018	Robust
Peach_AO_0025470	1	8290985	ShiftedHomo
SNP_IGA_23444	1	8292698	Failed
SNP_IGA_23453	1	8293842	ShiftedHomo
SNP_IGA_23463	1	8296057	Failed
SNP_IGA_23476	1	8299133	ShiftedHomo
Pp01_8303347	1	8303347	Failed
snp_1_7856380	1	8305741	Robust
Peach_AO_0025518	1	8314982	OneHomozygRare_HWE
SNP_IGA_23572	1	8333988	ShiftedHomo
Peach_AO_0025600	1	8393793	Failed
Peach_AO_0025635	1	8408798	OneHomozygRare_NotHWE
Peach_AO_0025652	1	8455949	OneHomozygRare_NotHWE
Peach_AO_0025892	1	8588277	Robust
SNP_IGA_24074	1	8669771	Monomorphic
Peach_AO_0026082	1	8678492	OneHomozygRare_NotHWE
Peach_AO_0026209	1	8721677	OneHomozygRare_NotHWE
SNP_IGA_24260	1	8806675	OneHomozygRare_HWE
RosCOS0478-334	1	8861389	Monomorphic
RosCOS0478-110	1	8861613	Monomorphic
SNP_IGA_24318	1	8869657	OneHomozygRare_HWE
Peach_AO_0026778	1	8919540	OneHomozygRare_NotHWE
SNP_IGA_24481	1	8934939	OneHomozygRare_NotHWE
Peach_AO_0026895	1	8945422	OneHomozygRare_NotHWE
Peach_AO_0027030	1	8979546	DistortedAndUnexpSegreg
SNP_IGA_24703	1	8983056	DistortedAndUnexpSegreg
SNP_IGA_24812	1	9003392	OneHomozygRare_HWE
SNP_IGA_24980	1	9043794	DistortedAndUnexpSegreg
Peach_AO_0027398	1	9069122	DistortedAndUnexpSegreg
Peach_AO_0027606	1	9130655	DistortedAndUnexpSegreg
Peach_AO_0027650	1	9199556	Monomorphic
Peach_AO_0027674	1	9203063	Failed
Peach_AO_0027683	1	9209212	Monomorphic
Peach_AO_0027687	1	9209307	Monomorphic
Pp01_9259274	1	9259274	OneHomozygRare_HWE
SNP_IGA_25403	1	9262114	DistortedAndUnexpSegreg
SNP_IGA_25435	1	9270728	OneHomozygRare_HWE
SNP_IGA_25530	1	9313048	OneHomozygRare_HWE
Peach_AO_0027967	1	9317846	OneHomozygRare_HWE
Pp01_9349773	1	9349773	OneHomozygRare_NotHWE
Pp01_9371250	1	9371250	OneHomozygRare_HWE
Peach_AO_0028115	1	9394553	OneHomozygRare_NotHWE
Pp01_9414563	1	9414563	OneHomozygRare_HWE
SNP_IGA_26053	1	9476056	OneHomozygRare_HWE
Peach_AO_0028494	1	9553571	Failed
Pp01_9686629	1	9686629	ShiftedHomo
SNP_IGA_26500	1	9708199	OneHomozygRare_HWE
Pp01_9713815	1	9713815	OneHomozygRare_NotHWE
Peach_AO_0028586	1	9714439	ShiftedHomo
Peach_AO_0028691	1	9775353	OneHomozygRare_HWE
SNP_IGA_26796	1	9842227	ShiftedHomo
SNP_IGA_26876	1	9860838	OneHomozygRare_NotHWE
Peach_AO_0028781	1	9862448	OneHomozygRare_HWE
SNP_IGA_26964	1	9984543	Failed
SNP_IGA_26969	1	9984588	Monomorphic
SNP_IGA_27072	1	10010677	Monomorphic
Peach_AO_0029045	1	10073109	DistortedAndUnexpSegreg
Peach_AO_0029046	1	10090040	OneHomozygRare_HWE
Peach_AO_0029167	1	10199163	OneHomozygRare_NotHWE
SNP_IGA_27412	1	10232919	Monomorphic
Peach_AO_0029237	1	10266244	OneHomozygRare_HWE
SNP_IGA_27852	1	10329034	OneHomozygRare_HWE
SNP_IGA_27921	1	10337899	Failed
SNP_IGA_27925	1	10337932	ShiftedHomo
SNP_IGA_27931	1	10338019	Failed
Peach_AO_0029545	1	10340990	Monomorphic
Peach_AO_0029547	1	10341029	ShiftedHomo
SNP_IGA_27973	1	10342923	ShiftedHomo
Peach_AO_0029564	1	10355907	OneHomozygRare_HWE
SNP_IGA_28066	1	10377404	OneHomozygRare_HWE
Pp01_10383480	1	10383480	ShiftedHomo
SNP_IGA_28112	1	10388329	OneHomozygRare_HWE
SNP_IGA_28130	1	10399077	OneHomozygRare_HWE
Peach_AO_0029661	1	10421751	ShiftedHomo
Pp01_10511486	1	10511486	OneHomozygRare_NotHWE
SNP_IGA_28275	1	10515971	OneHomozygRare_NotHWE
Peach_AO_0029762	1	10519780	OneHomozygRare_NotHWE
SNP_IGA_28294	1	10521046	OneHomozygRare_NotHWE
Pp01_10545986	1	10545986	OneHomozygRare_NotHWE
Peach_AO_0029872	1	10555495	ShiftedHomo
Peach_AO_0029901	1	10559523	OneHomozygRare_NotHWE
SNP_IGA_28465	1	10625804	Failed
Peach_AO_0030003	1	10674143	OneHomozygRare_HWE
Peach_AO_0030098	1	10722275	Monomorphic
Peach_AO_0030107	1	10737248	OneHomozygRare_HWE
Peach_AO_0030386	1	10819544	Monomorphic
Peach_AO_0030454	1	10863852	Failed
SNP_IGA_28785	1	10904001	ShiftedHomo
SNP_IGA_28792	1	10904716	ShiftedHomo
Peach_AO_0030485	1	10914172	OneHomozygRare_NotHWE
Peach_AO_0030624	1	10964138	OneHomozygRare_HWE
Peach_AO_0030665	1	10983109	ShiftedHomo
Peach_AO_0030689	1	10996980	Monomorphic
Peach_AO_0030833	1	11027741	DistortedAndUnexpSegreg
Peach_AO_0031153	1	11074092	ShiftedHomo
SNP_IGA_29009	1	11087699	OneHomozygRare_HWE
Peach_AO_0031390	1	11136908	OneHomozygRare_HWE
Peach_AO_0031822	1	11364300	Failed
Peach_AO_0031835	1	11365634	ShiftedHomo
Peach_AO_0031931	1	11389735	DistortedAndUnexpSegreg
Peach_AO_0031939	1	11395492	Monomorphic
Peach_AO_0032040	1	11432062	Monomorphic
Peach_AO_0032086	1	11452860	Monomorphic
Peach_AO_0032441	1	11525194	OneHomozygRare_NotHWE
SNP_IGA_29836	1	11545417	DistortedAndUnexpSegreg
Peach_AO_0032539	1	11559914	DistortedAndUnexpSegreg
SNP_IGA_29854	1	11560077	DistortedAndUnexpSegreg
SNP_IGA_29904	1	11571929	OneHomozygRare_NotHWE
SNP_IGA_29920	1	11579018	OneHomozygRare_NotHWE
Peach_AO_0032611	1	11581910	OneHomozygRare_NotHWE
Peach_AO_0032625	1	11589663	DistortedAndUnexpSegreg
Peach_AO_0032724	1	11638860	DistortedAndUnexpSegreg
SNP_IGA_30043	1	11652991	DistortedAndUnexpSegreg
SNP_IGA_30092	1	11696757	OneHomozygRare_HWE
Peach_AO_0032991	1	11707507	DistortedAndUnexpSegreg
Peach_AO_0033006	1	11709812	DistortedAndUnexpSegreg
Peach_AO_0033044	1	11714224	OneHomozygRare_NotHWE
Peach_AO_0033211	1	11761136	DistortedAndUnexpSegreg
Peach_AO_0033247	1	11769668	ShiftedHomo
Peach_AO_0033331	1	11800586	Monomorphic
Peach_AO_0033332	1	11800613	Monomorphic
Peach_AO_0033463	1	11868939	OneHomozygRare_HWE
SNP_IGA_30478	1	11873476	Monomorphic
Peach_AO_0033493	1	11879949	DistortedAndUnexpSegreg
Peach_AO_0033603	1	11929664	DistortedAndUnexpSegreg
SNP_IGA_30620	1	11944696	DistortedAndUnexpSegreg
Peach_AO_0033668	1	11959490	OneHomozygRare_NotHWE
Peach_AO_0033715	1	11980878	OneHomozygRare_NotHWE
Peach_AO_0033764	1	11993929	Failed
Pp9Cl	1	12037320	OneHomozygRare_NotHWE
Peach_AO_0033958	1	12038959	OneHomozygRare_HWE
SNP_IGA_31001	1	12095424	OneHomozygRare_NotHWE
SNP_IGA_31072	1	12105194	OneHomozygRare_NotHWE
SNP_IGA_31108	1	12111150	Robust
Peach_AO_0034232	1	12117038	OneHomozygRare_NotHWE
Peach_AO_0034233	1	12117341	DistortedAndUnexpSegreg
Peach_AO_0034257	1	12119100	DistortedAndUnexpSegreg
Peach_AO_0034384	1	12147852	DistortedAndUnexpSegreg
Peach_AO_0034508	1	12155467	OneHomozygRare_NotHWE
SNP_IGA_31469	1	12156747	ShiftedHomo
Peach_AO_0034598	1	12174389	OneHomozygRare_NotHWE
SNP_IGA_31646	1	12187249	Robust
SNP_IGA_31721	1	12195634	DistortedAndUnexpSegreg
Peach_AO_0034822	1	12199312	Robust
Pp15Cl	1	12212915	OneHomozygRare_HWE
SNP_IGA_32225	1	12226039	DistortedAndUnexpSegreg
SNP_IGA_32243	1	12235315	ShiftedHomo
SNP_IGA_32535	1	12259009	OneHomozygRare_HWE
SNP_IGA_32548	1	12260754	DistortedAndUnexpSegreg
SNP_IGA_32642	1	12270565	ShiftedHomo
Peach_AO_0035548	1	12271024	Robust
SNP_IGA_32658	1	12273855	DistortedAndUnexpSegreg
Peach_AO_0035598	1	12279381	DistortedAndUnexpSegreg
SNP_IGA_32705	1	12283035	DistortedAndUnexpSegreg
Peach_AO_0035659	1	12287344	DistortedAndUnexpSegreg
Peach_AO_0035738	1	12292880	OneHomozygRare_NotHWE
SNP_IGA_32979	1	12301602	DistortedAndUnexpSegreg
Peach_AO_0035890	1	12307657	DistortedAndUnexpSegreg
SNP_IGA_33180	1	12333185	DistortedAndUnexpSegreg
Peach_AO_0036007	1	12334333	Monomorphic
SNP_IGA_33253	1	12342177	OneHomozygRare_NotHWE
SNP_IGA_33367	1	12352434	DistortedAndUnexpSegreg
Peach_AO_0036185	1	12358231	OneHomozygRare_HWE
SNP_IGA_33532	1	12381129	DistortedAndUnexpSegreg
SNP_IGA_33545	1	12382378	DistortedAndUnexpSegreg
Peach_AO_0036574	1	12406511	ShiftedHomo
SNP_IGA_33764	1	12425483	ShiftedHomo
SNP_IGA_33768	1	12426984	DistortedAndUnexpSegreg
Peach_AO_0036816	1	12439201	DistortedAndUnexpSegreg
Peach_AO_0036821	1	12439524	ShiftedHomo
SNP_IGA_33982	1	12444430	DistortedAndUnexpSegreg
SNP_IGA_34012	1	12448325	ShiftedHomo
SNP_IGA_34297	1	12462382	Robust
Peach_AO_0037114	1	12462418	DistortedAndUnexpSegreg
SNP_IGA_34306	1	12463210	DistortedAndUnexpSegreg
Peach_AO_0037127	1	12463768	Robust
SNP_IGA_34337	1	12471770	DistortedAndUnexpSegreg
SNP_IGA_34387	1	12475909	NullAllele-Failed
Peach_AO_0037279	1	12488100	DistortedAndUnexpSegreg
SNP_IGA_34511	1	12488375	DistortedAndUnexpSegreg
SNP_IGA_34559	1	12502969	ShiftedHomo
SNP_IGA_34563	1	12503121	DistortedAndUnexpSegreg
Peach_AO_0037439	1	12516057	DistortedAndUnexpSegreg
Peach_AO_0037440	1	12516145	OneHomozygRare_HWE
SNP_IGA_34709	1	12522351	Robust
SNP_IGA_34714	1	12522480	Monomorphic
SNP_IGA_34718	1	12522526	Monomorphic
Peach_AO_0037449	1	12522664	Monomorphic
SNP_IGA_34957	1	12540386	DistortedAndUnexpSegreg
SNP_IGA_34964	1	12540802	DistortedAndUnexpSegreg
SNP_IGA_34985	1	12542607	DistortedAndUnexpSegreg
SNP_IGA_35020	1	12546354	OneHomozygRare_HWE
SNP_IGA_35027	1	12546767	DistortedAndUnexpSegreg
SNP_IGA_35067	1	12548547	OneHomozygRare_HWE
SNP_IGA_35075	1	12549195	DistortedAndUnexpSegreg
Peach_AO_0037821	1	12549222	DistortedAndUnexpSegreg
Peach_AO_0037822	1	12549389	DistortedAndUnexpSegreg
Peach_AO_0037847	1	12550293	DistortedAndUnexpSegreg
Peach_AO_0037886	1	12553212	OneHomozygRare_HWE
SNP_IGA_35199	1	12563444	DistortedAndUnexpSegreg
Peach_AO_0038159	1	12576870	OneHomozygRare_NotHWE
Peach_AO_0038247	1	12596122	Robust
Peach_AO_0038271	1	12599157	DistortedAndUnexpSegreg
SNP_IGA_35442	1	12604264	OneHomozygRare_HWE
SNP_IGA_35471	1	12609442	DistortedAndUnexpSegreg
SNP_IGA_35481	1	12610576	DistortedAndUnexpSegreg
SNP_IGA_35487	1	12611339	DistortedAndUnexpSegreg
SNP_IGA_35516	1	12615525	DistortedAndUnexpSegreg
Peach_AO_0038447	1	12621761	DistortedAndUnexpSegreg
SNP_IGA_35586	1	12624018	Robust
Peach_AO_0038470	1	12624231	OneHomozygRare_NotHWE
SNP_IGA_35597	1	12625935	DistortedAndUnexpSegreg
SNP_IGA_35622	1	12628949	DistortedAndUnexpSegreg
SNP_IGA_35664	1	12637134	DistortedAndUnexpSegreg
SNP_IGA_35681	1	12639875	DistortedAndUnexpSegreg
SNP_IGA_35694	1	12642263	DistortedAndUnexpSegreg
SNP_IGA_35702	1	12643572	Monomorphic
SNP_IGA_35790	1	12674788	DistortedAndUnexpSegreg
Peach_AO_0038694	1	12679657	DistortedAndUnexpSegreg
SNP_IGA_35832	1	12682724	Monomorphic
Peach_AO_0038781	1	12688194	OneHomozygRare_NotHWE
SNP_IGA_35967	1	12691098	ShiftedHomo
SNP_IGA_35974	1	12691255	ShiftedHomo
SNP_IGA_35979	1	12691294	ShiftedHomo
SNP_IGA_35984	1	12691531	ShiftedHomo
SNP_IGA_35989	1	12691718	Monomorphic
Peach_AO_0038849	1	12694699	DistortedAndUnexpSegreg
SNP_IGA_36042	1	12696333	DistortedAndUnexpSegreg
SNP_IGA_36056	1	12696532	DistortedAndUnexpSegreg
SNP_IGA_36062	1	12696622	DistortedAndUnexpSegreg
SNP_IGA_36069	1	12696839	DistortedAndUnexpSegreg
SNP_IGA_36074	1	12697020	DistortedAndUnexpSegreg
SNP_IGA_36081	1	12697232	Failed
SNP_IGA_36095	1	12697395	Failed
SNP_IGA_36102	1	12697475	Failed
SNP_IGA_36109	1	12697843	DistortedAndUnexpSegreg
SNP_IGA_36119	1	12698060	Failed
SNP_IGA_36258	1	12705055	DistortedAndUnexpSegreg
SNP_IGA_36265	1	12707469	Failed
SNP_IGA_36436	1	12733880	DistortedAndUnexpSegreg
SNP_IGA_36523	1	12738535	NullAllele-Failed
SNP_IGA_36555	1	12739844	DistortedAndUnexpSegreg
Peach_AO_0039265	1	12740070	DistortedAndUnexpSegreg
SNP_IGA_36595	1	12741848	DistortedAndUnexpSegreg
SNP_IGA_36653	1	12746338	DistortedAndUnexpSegreg
SNP_IGA_36663	1	12747180	DistortedAndUnexpSegreg
Peach_AO_0039398	1	12754943	DistortedAndUnexpSegreg
SNP_IGA_36882	1	12771473	ShiftedHomo
SNP_IGA_36893	1	12772570	DistortedAndUnexpSegreg
SNP_IGA_36898	1	12772973	DistortedAndUnexpSegreg
SNP_IGA_36903	1	12773117	DistortedAndUnexpSegreg
SNP_IGA_36910	1	12773896	DistortedAndUnexpSegreg
Peach_AO_0039496	1	12776369	Failed
SNP_IGA_36973	1	12796276	DistortedAndUnexpSegreg
Peach_AO_0039676	1	12834762	DistortedAndUnexpSegreg
SNP_IGA_37117	1	12869930	Failed
SNP_IGA_37133	1	12872878	Monomorphic
Peach_AO_0039904	1	12927228	DistortedAndUnexpSegreg
SNP_IGA_37277	1	12930435	Failed
Peach_AO_0040020	1	12940606	DistortedAndUnexpSegreg
SNP_IGA_37398	1	12956461	ShiftedHomo
SNP_IGA_37403	1	12956693	Failed
SNP_IGA_37410	1	12956786	Monomorphic
SNP_IGA_37417	1	12957675	ShiftedHomo
SNP_IGA_37424	1	12958171	ShiftedHomo
SNP_IGA_37428	1	12958314	Monomorphic
Peach_AO_0040048	1	12958465	ShiftedHomo
SNP_IGA_37437	1	12958920	DistortedAndUnexpSegreg
SNP_IGA_37525	1	12985211	Monomorphic
SNP_IGA_37531	1	12986035	OneHomozygRare_HWE
SNP_IGA_37535	1	12986096	Monomorphic
SNP_IGA_37540	1	12986177	ShiftedHomo
SNP_IGA_37548	1	12989979	ShiftedHomo
SNP_IGA_37558	1	12994869	ShiftedHomo
SNP_IGA_37651	1	13039894	Robust
SNP_IGA_37664	1	13042093	DistortedAndUnexpSegreg
Peach_AO_0040184	1	13047342	Robust
Peach_AO_0040226	1	13062823	DistortedAndUnexpSegreg
Peach_AO_0040246	1	13076062	DistortedAndUnexpSegreg
SNP_IGA_37843	1	13089667	DistortedAndUnexpSegreg
SNP_IGA_37857	1	13090828	DistortedAndUnexpSegreg
SNP_IGA_37907	1	13099606	DistortedAndUnexpSegreg
SNP_IGA_38020	1	13114877	DistortedAndUnexpSegreg
SNP_IGA_38273	1	13134250	DistortedAndUnexpSegreg
Peach_AO_0040797	1	13136587	DistortedAndUnexpSegreg
Peach_AO_0040821	1	13139461	DistortedAndUnexpSegreg
SNP_IGA_38386	1	13139965	DistortedAndUnexpSegreg
SNP_IGA_38395	1	13140524	Monomorphic
SNP_IGA_38403	1	13140767	Robust
SNP_IGA_38410	1	13140903	ShiftedHomo
SNP_IGA_38415	1	13141129	DistortedAndUnexpSegreg
SNP_IGA_38433	1	13141741	Failed
SNP_IGA_38440	1	13141825	ShiftedHomo
SNP_IGA_38447	1	13141930	ShiftedHomo
SNP_IGA_38484	1	13146683	ShiftedHomo
SNP_IGA_38491	1	13147147	ShiftedHomo
SNP_IGA_38496	1	13147235	Robust
Peach_AO_0040935	1	13159293	DistortedAndUnexpSegreg
SNP_IGA_38635	1	13183288	ShiftedHomo
SNP_IGA_38643	1	13184893	Monomorphic
SNP_IGA_38648	1	13184937	Failed
SNP_IGA_38671	1	13187400	Failed
SNP_IGA_38730	1	13194171	DistortedAndUnexpSegreg
SNP_IGA_38736	1	13194686	DistortedAndUnexpSegreg
SNP_IGA_38741	1	13194996	NullAllele-Failed
SNP_IGA_38748	1	13195557	DistortedAndUnexpSegreg
SNP_IGA_38752	1	13196672	Robust
SNP_IGA_38813	1	13199857	NullAllele-Failed
SNP_IGA_38953	1	13215987	ShiftedHomo
SNP_IGA_38958	1	13216159	DistortedAndUnexpSegreg
SNP_IGA_38971	1	13217563	ShiftedHomo
SNP_IGA_38979	1	13218363	Failed
SNP_IGA_38989	1	13218671	Monomorphic
SNP_IGA_38993	1	13218759	ShiftedHomo
Peach_AO_0041155	1	13225505	DistortedAndUnexpSegreg
Peach_AO_0041169	1	13235418	DistortedAndUnexpSegreg
Peach_AO_0041181	1	13236919	DistortedAndUnexpSegreg
SNP_IGA_39104	1	13245758	ShiftedHomo
Peach_AO_0041515	1	13283070	OneHomozygRare_NotHWE
Peach_AO_0041664	1	13307794	DistortedAndUnexpSegreg
Peach_AO_0041711	1	13319183	DistortedAndUnexpSegreg
SNP_IGA_39599	1	13320982	DistortedAndUnexpSegreg
SNP_IGA_39603	1	13321461	ShiftedHomo
SNP_IGA_39630	1	13329068	DistortedAndUnexpSegreg
SNP_IGA_39688	1	13351547	ShiftedHomo
SNP_IGA_39717	1	13367604	Robust
SNP_IGA_40030	1	13410436	Robust
Peach_AO_0042237	1	13439035	Robust
SNP_IGA_40280	1	13452859	DistortedAndUnexpSegreg
Peach_AO_0042298	1	13453741	DistortedAndUnexpSegreg
SNP_IGA_40295	1	13459887	DistortedAndUnexpSegreg
Peach_AO_0042369	1	13465496	DistortedAndUnexpSegreg
SNP_IGA_40342	1	13496531	DistortedAndUnexpSegreg
SNP_IGA_40406	1	13527092	ShiftedHomo
Peach_AO_0042532	1	13538071	DistortedAndUnexpSegreg
SNP_IGA_918311	1	13600477	DistortedAndUnexpSegreg
Peach_AO_0042669	1	13639976	DistortedAndUnexpSegreg
Peach_AO_0042944	1	13684920	DistortedAndUnexpSegreg
Peach_AO_0042977	1	13691362	DistortedAndUnexpSegreg
Peach_AO_0043121	1	13730961	Monomorphic
Peach_AO_0044056	1	13798561	DistortedAndUnexpSegreg
SNP_IGA_919869	1	13801919	DistortedAndUnexpSegreg
Peach_AO_0044188	1	13835341	DistortedAndUnexpSegreg
Peach_AO_0044190	1	13838458	Monomorphic
Peach_AO_0044508	1	13897931	Monomorphic
Peach_AO_0044669	1	13915413	ShiftedHomo
Peach_AO_0044860	1	13953424	DistortedAndUnexpSegreg
Peach_AO_0045300	1	14025906	DistortedAndUnexpSegreg
Peach_AO_0045619	1	14078181	DistortedAndUnexpSegreg
SNP_IGA_40766	1	14135941	DistortedAndUnexpSegreg
Peach_AO_0046172	1	14166213	Monomorphic
Peach_AO_0046486	1	14198962	DistortedAndUnexpSegreg
SNP_IGA_41429	1	14200378	ShiftedHomo
SNP_IGA_41433	1	14200526	Monomorphic
SNP_IGA_41439	1	14200629	Monomorphic
SNP_IGA_41449	1	14201006	Monomorphic
SNP_IGA_41454	1	14201187	NullAllele-Failed
SNP_IGA_41470	1	14201506	DistortedAndUnexpSegreg
SNP_IGA_41475	1	14201700	ShiftedHomo
SNP_IGA_41509	1	14202778	Monomorphic
SNP_IGA_41625	1	14216662	NullAllele-Failed
Peach_AO_0046685	1	14219494	DistortedAndUnexpSegreg
Peach_AO_0046858	1	14278354	OneHomozygRare_HWE
SNP_IGA_41933	1	14317745	Monomorphic
Peach_AO_0047184	1	14359289	Monomorphic
SNP_IGA_42240	1	14407612	Monomorphic
SNP_IGA_42267	1	14418223	Monomorphic
Peach_AO_0047466	1	14418244	Monomorphic
Peach_AO_0047467	1	14418273	Monomorphic
Peach_AO_0047516	1	14427804	Monomorphic
Peach_AO_0047670	1	14498430	Monomorphic
Peach_AO_0047868	1	14596870	Monomorphic
Peach_AO_0047875	1	14619093	DistortedAndUnexpSegreg
Peach_AO_0047893	1	14640314	DistortedAndUnexpSegreg
Peach_AO_0047966	1	14679902	Monomorphic
SNP_IGA_42689	1	14683129	Monomorphic
SNP_IGA_42716	1	14684995	ShiftedHomo
SNP_IGA_42722	1	14685052	Monomorphic
SNP_IGA_42728	1	14685170	Failed
SNP_IGA_42740	1	14685439	ShiftedHomo
snp_scaffold_1_13752709	1	14727014	Monomorphic
Peach_AO_0048093	1	14733036	Monomorphic
Peach_AO_0048205	1	14759277	DistortedAndUnexpSegreg
Peach_AO_0048323	1	14770536	Failed
Peach_AO_0048347	1	14773511	Failed
Peach_AO_0048361	1	14774906	Monomorphic
Peach_AO_0048387	1	14776766	Monomorphic
Peach_AO_0048419	1	14779994	Monomorphic
Peach_AO_0048423	1	14780437	OneHomozygRare_NotHWE
SNP_IGA_43118	1	14782535	ShiftedHomo
SNP_IGA_43122	1	14782603	ShiftedHomo
Peach_AO_0048490	1	14785794	DistortedAndUnexpSegreg
SNP_IGA_43377	1	14854961	ShiftedHomo
SNP_IGA_43384	1	14855552	Monomorphic
Peach_AO_0048840	1	14880726	DistortedAndUnexpSegreg
Peach_AO_0048880	1	14900723	DistortedAndUnexpSegreg
Peach_AO_0048884	1	14903703	ShiftedHomo
Peach_AO_0048933	1	14919897	Monomorphic
Peach_AO_0049065	1	14988471	DistortedAndUnexpSegreg
Peach_AO_0049088	1	14993874	DistortedAndUnexpSegreg
SNP_IGA_43840	1	14994659	Monomorphic
Peach_AO_0049237	1	15029101	ShiftedHomo
SNP_IGA_44068	1	15035403	Failed
Peach_AO_0049541	1	15059008	DistortedAndUnexpSegreg
Peach_AO_0049649	1	15086872	DistortedAndUnexpSegreg
Peach_AO_0049756	1	15122525	Monomorphic
Peach_AO_0049777	1	15126211	ShiftedHomo
Peach_AO_0049843	1	15156472	Monomorphic
Peach_AO_0049875	1	15184435	Monomorphic
Peach_AO_0050182	1	15308029	Monomorphic
Peach_AO_0050251	1	15362384	Failed
SNP_IGA_45416	1	15444063	Monomorphic
SNP_IGA_45421	1	15444148	ShiftedHomo
SNP_IGA_45425	1	15444232	ShiftedHomo
SNP_IGA_45430	1	15444340	Monomorphic
SNP_IGA_45445	1	15444692	ShiftedHomo
SNP_IGA_45685	1	15522633	Monomorphic
SNP_IGA_45691	1	15522826	Monomorphic
SNP_IGA_46064	1	15785649	ShiftedHomo
Peach_AO_0051247	1	15841933	ShiftedHomo
Peach_AO_0051299	1	15844178	ShiftedHomo
Peach_AO_0051309	1	15844468	ShiftedHomo
Peach_AO_0051349	1	15848620	Monomorphic
Peach_AO_0051408	1	15858616	ShiftedHomo
SNP_IGA_46594	1	15902936	DistortedAndUnexpSegreg
Peach_AO_0051652	1	15917575	DistortedAndUnexpSegreg
Peach_AO_0051759	1	15946558	Robust
SNP_IGA_46754	1	15954607	DistortedAndUnexpSegreg
SNP_IGA_46773	1	15955575	ShiftedHomo
SNP_IGA_46788	1	15955789	ShiftedHomo
Peach_AO_0051835	1	15956220	ShiftedHomo
Peach_AO_0051841	1	15957353	DistortedAndUnexpSegreg
Peach_AO_0052279	1	15987237	DistortedAndUnexpSegreg
Peach_AO_0052460	1	16011762	DistortedAndUnexpSegreg
Peach_AO_0052465	1	16012914	Failed
Peach_AO_0052519	1	16022495	Monomorphic
SNP_IGA_47540	1	16033911	OneHomozygRare_NotHWE
Peach_AO_0052567	1	16037679	DistortedAndUnexpSegreg
SNP_IGA_47595	1	16049459	OneHomozygRare_HWE
SNP_IGA_47604	1	16051074	OneHomozygRare_NotHWE
Peach_AO_0052869	1	16102572	DistortedAndUnexpSegreg
Peach_AO_0052960	1	16117864	OneHomozygRare_HWE
Peach_AO_0052987	1	16119817	DistortedAndUnexpSegreg
Peach_AO_0053157	1	16191794	DistortedAndUnexpSegreg
Peach_AO_0053196	1	16207055	DistortedAndUnexpSegreg
SNP_IGA_48586	1	16208688	ShiftedHomo
SNP_IGA_48599	1	16209460	Monomorphic
Peach_AO_0053257	1	16214376	DistortedAndUnexpSegreg
Peach_AO_0053505	1	16263782	DistortedAndUnexpSegreg
Peach_AO_0053546	1	16265907	DistortedAndUnexpSegreg
Peach_AO_0053864	1	16324145	ShiftedHomo
Peach_AO_0053938	1	16327090	DistortedAndUnexpSegreg
Peach_AO_0054399	1	16419382	ShiftedHomo
Peach_AO_0054740	1	16437607	DistortedAndUnexpSegreg
Peach_AO_0054779	1	16439741	Failed
Peach_AO_0054946	1	16449382	ShiftedHomo
Peach_AO_0054961	1	16450864	DistortedAndUnexpSegreg
SNP_IGA_52088	1	16495995	Monomorphic
Peach_AO_0055275	1	16579589	DistortedAndUnexpSegreg
Peach_AO_0055683	1	16678973	DistortedAndUnexpSegreg
SNP_IGA_53531	1	16724584	DistortedAndUnexpSegreg
snp_1_15750387	1	16724688	DistortedAndUnexpSegreg
snp_scaffold_1_15762748	1	16737049	Failed
SNP_IGA_53663	1	16744858	ShiftedHomo
SNP_IGA_53681	1	16745595	DistortedAndUnexpSegreg
Peach_AO_0055911	1	16749979	DistortedAndUnexpSegreg
Peach_AO_0055928	1	16750932	ShiftedHomo
Peach_AO_0056289	1	16811682	ShiftedHomo
Peach_AO_0056384	1	16814213	Robust
Peach_AO_0056389	1	16814353	ShiftedHomo
SNP_IGA_54631	1	16818822	ShiftedHomo
SNP_IGA_54637	1	16819054	Robust
Peach_AO_0056504	1	16820279	DistortedAndUnexpSegreg
Peach_AO_0056649	1	16829401	DistortedAndUnexpSegreg
Peach_AO_0056749	1	16837192	DistortedAndUnexpSegreg
Peach_AO_0056768	1	16837853	DistortedAndUnexpSegreg
Peach_AO_0056846	1	16848746	ShiftedHomo
Peach_AO_0056899	1	16856385	ShiftedHomo
Peach_AO_0056979	1	16864784	DistortedAndUnexpSegreg
SNP_IGA_55903	1	16864858	DistortedAndUnexpSegreg
SNP_IGA_55908	1	16865293	ShiftedHomo
SNP_IGA_55914	1	16865561	ShiftedHomo
SNP_IGA_55918	1	16865873	ShiftedHomo
SNP_IGA_55923	1	16865968	ShiftedHomo
Peach_AO_0057020	1	16866694	ShiftedHomo
SNP_IGA_56020	1	16872251	OneHomozygRare_HWE
SNP_IGA_56163	1	16881328	DistortedAndUnexpSegreg
Peach_AO_0057214	1	16881725	DistortedAndUnexpSegreg
SNP_IGA_56198	1	16883300	DistortedAndUnexpSegreg
Peach_AO_0057370	1	16894608	DistortedAndUnexpSegreg
Peach_AO_0057436	1	16904793	OneHomozygRare_HWE
Peach_AO_0057462	1	16912114	ShiftedHomo
SNP_IGA_56436	1	16930541	OneHomozygRare_HWE
Peach_AO_0057523	1	16947802	Monomorphic
SNP_IGA_56506	1	16984179	Monomorphic
SNP_IGA_56511	1	16984273	ShiftedHomo
Peach_AO_0057589	1	16993114	DistortedAndUnexpSegreg
Peach_AO_0057727	1	17034544	OneHomozygRare_HWE
Peach_AO_0057790	1	17084924	Robust
Peach_AO_0057835	1	17098530	OneHomozygRare_HWE
Peach_AO_0058032	1	17157076	DistortedAndUnexpSegreg
SNP_IGA_57030	1	17159053	Failed
SNP_IGA_57039	1	17159532	Monomorphic
SNP_IGA_57051	1	17160475	Robust
SNP_IGA_57241	1	17176561	Robust
Peach_AO_0058231	1	17177289	Robust
Peach_AO_0058284	1	17240722	DistortedAndUnexpSegreg
Peach_AO_0058316	1	17289124	DistortedAndUnexpSegreg
Peach_AO_0058326	1	17299379	DistortedAndUnexpSegreg
Peach_AO_0058330	1	17303662	OneHomozygRare_HWE
Peach_AO_0058343	1	17326443	DistortedAndUnexpSegreg
SNP_IGA_57544	1	17363365	DistortedAndUnexpSegreg
Peach_AO_0058437	1	17369983	OneHomozygRare_HWE
Peach_AO_0058539	1	17384064	Monomorphic
Peach_AO_0058561	1	17393962	DistortedAndUnexpSegreg
Peach_AO_0058564	1	17395725	ShiftedHomo
SNP_IGA_57769	1	17396652	Failed
SNP_IGA_57793	1	17400346	DistortedAndUnexpSegreg
Peach_AO_0058661	1	17406172	DistortedAndUnexpSegreg
Peach_AO_0058755	1	17421841	DistortedAndUnexpSegreg
Peach_AO_0058768	1	17425987	OneHomozygRare_HWE
Peach_AO_0059021	1	17456534	DistortedAndUnexpSegreg
SNP_IGA_58407	1	17474969	Failed
Peach_AO_0059127	1	17515036	OneHomozygRare_NotHWE
SNP_IGA_58626	1	17538855	DistortedAndUnexpSegreg
Peach_AO_0059288	1	17551046	OneHomozygRare_NotHWE
Peach_AO_0059292	1	17551948	DistortedAndUnexpSegreg
Peach_AO_0059317	1	17556075	Robust
SNP_IGA_58769	1	17568270	Failed
RosCOS1084-357	1	17583149	Monomorphic
Peach_AO_0059405	1	17594786	DistortedAndUnexpSegreg
Peach_AO_0059544	1	17637419	OneHomozygRare_NotHWE
Peach_AO_0059561	1	17647105	Monomorphic
Peach_AO_0059775	1	17728910	OneHomozygRare_NotHWE
Peach_AO_0059833	1	17758281	Monomorphic
Peach_AO_0059882	1	17773430	OneHomozygRare_HWE
Peach_AO_0060079	1	17871454	OneHomozygRare_HWE
Peach_AO_0060099	1	17888833	ShiftedHomo
Peach_AO_0060115	1	17927526	Failed
Peach_AO_0060221	1	17987826	ShiftedHomo
Peach_AO_0060227	1	17988383	ShiftedHomo
SNP_IGA_59986	1	18013347	ShiftedHomo
Peach_AO_0060287	1	18032861	Monomorphic
Peach_AO_0060404	1	18098510	DistortedAndUnexpSegreg
SNP_IGA_60219	1	18124209	Monomorphic
Peach_AO_0060498	1	18137956	Failed
SNP_IGA_60279	1	18148838	ShiftedHomo
SNP_IGA_60294	1	18149111	ShiftedHomo
SNP_IGA_60299	1	18149172	ShiftedHomo
SNP_IGA_60312	1	18149714	OneHomozygRare_NotHWE
SNP_IGA_60317	1	18149941	Monomorphic
SNP_IGA_60323	1	18150079	ShiftedHomo
SNP_IGA_60330	1	18150156	Monomorphic
SNP_IGA_60336	1	18150232	ShiftedHomo
SNP_IGA_60342	1	18150445	ShiftedHomo
SNP_IGA_60351	1	18150681	ShiftedHomo
SNP_IGA_60357	1	18150786	ShiftedHomo
SNP_IGA_60368	1	18150932	ShiftedHomo
Peach_AO_0060547	1	18150994	ShiftedHomo
SNP_IGA_60391	1	18152827	Monomorphic
SNP_IGA_60399	1	18152986	ShiftedHomo
SNP_IGA_60404	1	18153705	ShiftedHomo
Peach_AO_0060567	1	18173582	ShiftedHomo
Peach_AO_0060693	1	18249544	OneHomozygRare_HWE
Peach_AO_0060694	1	18249654	OneHomozygRare_HWE
Peach_AO_0060765	1	18355861	OneHomozygRare_HWE
SNP_IGA_60763	1	18356514	Monomorphic
Peach_AO_0060845	1	18431385	OneHomozygRare_HWE
Peach_AO_0060949	1	18457948	ShiftedHomo
Peach_AO_0061108	1	18475231	OneHomozygRare_NotHWE
Peach_AO_0061621	1	18728422	ShiftedHomo
Peach_AO_0061697	1	18752270	OneHomozygRare_NotHWE
Peach_AO_0062074	1	18832459	OneHomozygRare_HWE
Peach_AO_0062099	1	18837854	Monomorphic
SNP_IGA_62073	1	18858410	Monomorphic
Peach_AO_0062174	1	18874536	Monomorphic
SNP_IGA_62131	1	18891027	Monomorphic
Peach_AO_0062621	1	18996048	Monomorphic
Peach_AO_0062981	1	19034639	Monomorphic
Peach_AO_0063115	1	19104073	DistortedAndUnexpSegreg
SNP_IGA_62945	1	19219461	Monomorphic
Peach_AO_0063523	1	19236277	OneHomozygRare_NotHWE
Peach_AO_0063529	1	19236779	Monomorphic
Peach_AO_0063808	1	19307592	Monomorphic
Peach_AO_0063809	1	19310183	DistortedAndUnexpSegreg
Peach_AO_0063854	1	19393064	Monomorphic
SNP_IGA_63383	1	19407713	ShiftedHomo
Peach_AO_0063881	1	19436628	OneHomozygRare_NotHWE
Peach_AO_0063920	1	19478495	Monomorphic
Peach_AO_0063951	1	19497689	DistortedAndUnexpSegreg
Peach_AO_0063985	1	19517368	Robust
Peach_AO_0064010	1	19526132	ShiftedHomo
SNP_IGA_63566	1	19527118	DistortedAndUnexpSegreg
SNP_IGA_63603	1	19534781	Robust
SNP_IGA_63638	1	19545904	Robust
Peach_AO_0064105	1	19559114	Monomorphic
SNP_IGA_63746	1	19572604	Robust
Peach_AO_0064195	1	19572707	Robust
SNP_IGA_63776	1	19577554	ShiftedHomo
Peach_AO_0064254	1	19582388	Robust
SNP_IGA_63825	1	19595901	ShiftedHomo
SNP_IGA_63833	1	19596227	ShiftedHomo
SNP_IGA_63842	1	19597003	Monomorphic
SNP_IGA_63847	1	19598002	ShiftedHomo
SNP_IGA_64087	1	19632185	ShiftedHomo
SNP_IGA_64092	1	19632445	Monomorphic
Peach_AO_0064560	1	19632566	Monomorphic
SNP_IGA_64112	1	19639687	DistortedAndUnexpSegreg
Peach_AO_0064574	1	19641236	Monomorphic
SNP_IGA_64127	1	19641494	Monomorphic
SNP_IGA_64137	1	19642049	Monomorphic
SNP_IGA_64414	1	19666934	Monomorphic
SNP_IGA_64419	1	19667029	OneHomozygRare_NotHWE
SNP_IGA_64433	1	19667225	Monomorphic
SNP_IGA_64766	1	19682335	NullAllele-Failed
SNP_IGA_64918	1	19736156	ShiftedHomo
SNP_IGA_64952	1	19765139	ShiftedHomo
SNP_IGA_64987	1	19782287	Monomorphic
SNP_IGA_65002	1	19783491	ShiftedHomo
SNP_IGA_65011	1	19784634	Monomorphic
Peach_AO_0064884	1	19791326	Robust
Peach_AO_0065043	1	19867428	Robust
SNP_IGA_65202	1	19869946	Monomorphic
SNP_IGA_65286	1	19885574	DistortedAndUnexpSegreg
Peach_AO_0065087	1	19913541	Robust
SNP_IGA_65571	1	20013968	Monomorphic
Peach_AO_0065308	1	20020588	Monomorphic
Peach_AO_0065340	1	20038472	DistortedAndUnexpSegreg
SNP_IGA_65694	1	20053342	DistortedAndUnexpSegreg
Peach_AO_0065418	1	20053719	DistortedAndUnexpSegreg
SNP_IGA_65810	1	20059282	Monomorphic
SNP_IGA_65816	1	20059354	ShiftedHomo
SNP_IGA_65827	1	20059653	ShiftedHomo
SNP_IGA_65842	1	20060084	Monomorphic
SNP_IGA_65851	1	20060215	Monomorphic
Peach_AO_0065694	1	20078313	DistortedAndUnexpSegreg
Peach_AO_0065848	1	20110097	DistortedAndUnexpSegreg
Peach_AO_0065989	1	20116725	Failed
SNP_IGA_66456	1	20118826	Robust
SNP_IGA_66474	1	20119520	ShiftedHomo
Peach_AO_0066035	1	20119664	DistortedAndUnexpSegreg
Peach_AO_0066244	1	20130806	DistortedAndUnexpSegreg
Peach_AO_0066253	1	20131636	Robust
SNP_IGA_66839	1	20156342	OneHomozygRare_HWE
Peach_AO_0066310	1	20157399	OneHomozygRare_NotHWE
SNP_IGA_66864	1	20159845	Failed
SNP_IGA_67137	1	20219128	DistortedAndUnexpSegreg
SNP_IGA_67265	1	20223302	DistortedAndUnexpSegreg
SNP_IGA_67270	1	20223483	DistortedAndUnexpSegreg
Peach_AO_0066673	1	20243362	Monomorphic
Peach_AO_0066760	1	20277052	DistortedAndUnexpSegreg
SNP_IGA_67620	1	20287777	DistortedAndUnexpSegreg
SNP_IGA_67793	1	20322465	ShiftedHomo
SNP_IGA_67816	1	20324273	ShiftedHomo
Peach_AO_0067050	1	20346079	DistortedAndUnexpSegreg
Peach_AO_0067220	1	20430941	DistortedAndUnexpSegreg
Peach_AO_0067430	1	20492156	ShiftedHomo
Peach_AO_0067437	1	20495939	DistortedAndUnexpSegreg
Peach_AO_0067612	1	20578788	DistortedAndUnexpSegreg
Peach_AO_0067619	1	20581672	DistortedAndUnexpSegreg
Peach_AO_0067683	1	20610599	Robust
snp_1_19640533	1	20614602	Monomorphic
SNP_IGA_68888	1	20614761	ShiftedHomo
SNP_IGA_68898	1	20615359	ShiftedHomo
SNP_IGA_68906	1	20615522	ShiftedHomo
Peach_AO_0067718	1	20616095	ShiftedHomo
Peach_AO_0067760	1	20642636	ShiftedHomo
Peach_AO_0067796	1	20662950	ShiftedHomo
Peach_AO_0067799	1	20663119	ShiftedHomo
Peach_AO_0067803	1	20663415	ShiftedHomo
SNP_IGA_69239	1	20663538	Failed
Peach_AO_0067809	1	20663561	ShiftedHomo
SNP_IGA_69245	1	20663619	ShiftedHomo
SNP_IGA_69251	1	20663706	Monomorphic
SNP_IGA_69256	1	20663783	ShiftedHomo
SNP_IGA_69260	1	20663859	Monomorphic
SNP_IGA_69271	1	20663989	Monomorphic
SNP_IGA_69276	1	20664050	ShiftedHomo
SNP_IGA_69282	1	20664115	ShiftedHomo
SNP_IGA_69286	1	20664160	ShiftedHomo
SNP_IGA_69291	1	20664249	Failed
SNP_IGA_69297	1	20664369	Monomorphic
SNP_IGA_69306	1	20665616	DistortedAndUnexpSegreg
SNP_IGA_69312	1	20665797	Monomorphic
SNP_IGA_69317	1	20666003	Monomorphic
SNP_IGA_69328	1	20666752	Monomorphic
Peach_AO_0067837	1	20668244	ShiftedHomo
Peach_AO_0067903	1	20710834	ShiftedHomo
Peach_AO_0067910	1	20715035	DistortedAndUnexpSegreg
Peach_AO_0067932	1	20722807	ShiftedHomo
Peach_AO_0067952	1	20728518	Robust
SNP_IGA_70342	1	20740136	Monomorphic
Peach_AO_0067979	1	20748788	Robust
SNP_IGA_70714	1	20802272	Failed
Peach_AO_0068061	1	20807007	DistortedAndUnexpSegreg
SNP_IGA_70791	1	20827391	Failed
Peach_AO_0068242	1	20899455	Robust
Peach_AO_0068315	1	20947422	ShiftedHomo
Peach_AO_0068330	1	20947802	Monomorphic
Peach_AO_0068348	1	20948504	ShiftedHomo
Peach_AO_0068376	1	20949345	ShiftedHomo
SNP_IGA_71295	1	20951073	Monomorphic
Peach_AO_0068400	1	20953660	ShiftedHomo
Peach_AO_0068406	1	20953917	ShiftedHomo
Peach_AO_0068470	1	20994429	Robust
Peach_AO_0068471	1	20994482	Robust
Peach_AO_0068653	1	21072576	DistortedAndUnexpSegreg
Peach_AO_0068676	1	21076490	DistortedAndUnexpSegreg
Peach_AO_0068687	1	21077991	DistortedAndUnexpSegreg
Peach_AO_0068715	1	21088187	Robust
Peach_AO_0068945	1	21131670	ShiftedHomo
Peach_AO_0068963	1	21133010	Monomorphic
Peach_AO_0069034	1	21150319	ShiftedHomo
Peach_AO_0069042	1	21154055	Robust
Peach_AO_0069141	1	21236998	DistortedAndUnexpSegreg
Peach_AO_0069318	1	21275928	DistortedAndUnexpSegreg
Peach_AO_0069329	1	21276904	Robust
SNP_IGA_72672	1	21300829	Monomorphic
Peach_AO_0069557	1	21329353	DistortedAndUnexpSegreg
Peach_AO_0069741	1	21399051	Robust
Peach_AO_0069747	1	21401500	Robust
Peach_AO_0069781	1	21416730	Robust
Peach_AO_0069947	1	21648828	DistortedAndUnexpSegreg
SNP_IGA_75405	1	21828426	ShiftedHomo
Peach_AO_0070242	1	21993208	Failed
Peach_AO_0070299	1	22022824	Robust
Peach_AO_0070308	1	22026057	Failed
Peach_AO_0070428	1	22080471	Monomorphic
Peach_AO_0070491	1	22104319	Robust
SNP_IGA_76637	1	22117022	Monomorphic
Peach_AO_0070614	1	22157470	Robust
Peach_AO_0070688	1	22192700	DistortedAndUnexpSegreg
Peach_AO_0070716	1	22205308	Robust
Peach_AO_0070746	1	22218197	Monomorphic
Peach_AO_0070852	1	22241226	Monomorphic
Peach_AO_0071058	1	22307254	DistortedAndUnexpSegreg
Peach_AO_0071314	1	22429026	Monomorphic
Peach_AO_0071331	1	22433253	ShiftedHomo
Peach_AO_0071370	1	22439763	Monomorphic
SNP_IGA_76912	1	22445238	Monomorphic
Peach_AO_0071502	1	22469063	Monomorphic
SNP_IGA_77024	1	22484063	Monomorphic
SNP_IGA_77029	1	22484220	ShiftedHomo
Peach_AO_0071584	1	22484251	Monomorphic
Peach_AO_0071597	1	22486711	Monomorphic
Peach_AO_0071917	1	22578177	Monomorphic
SNP_IGA_77330	1	22646354	Failed
Peach_AO_0072220	1	22734880	Monomorphic
RosCOS2143-270	1	22747408	Monomorphic
Peach_AO_0072244	1	22757330	ShiftedHomo
Peach_AO_0072269	1	22767993	Monomorphic
SNP_IGA_77570	1	22778922	ShiftedHomo
SNP_IGA_77575	1	22779008	ShiftedHomo
Peach_AO_0072311	1	22784787	OneHomozygRare_NotHWE
Peach_AO_0072384	1	22802505	OneHomozygRare_HWE
Peach_AO_0072620	1	22868294	ShiftedHomo
Peach_AO_0072760	1	22904572	OneHomozygRare_HWE
Peach_AO_0072800	1	22918256	DistortedAndUnexpSegreg
Peach_AO_0072850	1	22930120	OneHomozygRare_NotHWE
Peach_AO_0072942	1	22970797	DistortedAndUnexpSegreg
Peach_AO_0072990	1	23000014	OneHomozygRare_HWE
Peach_AO_0073035	1	23050466	DistortedAndUnexpSegreg
SNP_IGA_78367	1	23079765	DistortedAndUnexpSegreg
Peach_AO_0073146	1	23139994	Robust
Peach_AO_0073149	1	23140397	Failed
Peach_AO_0073239	1	23219806	ShiftedHomo
Peach_AO_0073333	1	23244589	ShiftedHomo
Peach_AO_0073471	1	23301044	Robust
SNP_IGA_78954	1	23305178	DistortedAndUnexpSegreg
Peach_AO_0073505	1	23309188	OneHomozygRare_HWE
Peach_AO_0073561	1	23319471	DistortedAndUnexpSegreg
Peach_AO_0073566	1	23319987	DistortedAndUnexpSegreg
Peach_AO_0073776	1	23385125	DistortedAndUnexpSegreg
Peach_AO_0073785	1	23387738	DistortedAndUnexpSegreg
Peach_AO_0073807	1	23399663	OneHomozygRare_NotHWE
Peach_AO_0073892	1	23429373	DistortedAndUnexpSegreg
Peach_AO_0073928	1	23440790	DistortedAndUnexpSegreg
Peach_AO_0073973	1	23458727	ShiftedHomo
Peach_AO_0073982	1	23460577	DistortedAndUnexpSegreg
Peach_AO_0074015	1	23484923	Robust
Peach_AO_0074055	1	23494321	DistortedAndUnexpSegreg
Peach_AO_0074067	1	23502632	DistortedAndUnexpSegreg
Peach_AO_0074075	1	23511457	ShiftedHomo
SNP_IGA_79455	1	23529157	Robust
Peach_AO_0074115	1	23530513	Robust
Peach_AO_0074247	1	23557440	DistortedAndUnexpSegreg
Peach_AO_0074284	1	23569142	OneHomozygRare_NotHWE
Peach_AO_0074332	1	23586060	DistortedAndUnexpSegreg
Peach_AO_0074364	1	23604514	Monomorphic
SNP_IGA_79719	1	23633569	DistortedAndUnexpSegreg
SNP_IGA_79809	1	23701878	DistortedAndUnexpSegreg
SNP_IGA_79826	1	23708189	ShiftedHomo
Peach_AO_0074541	1	23715648	DistortedAndUnexpSegreg
Peach_AO_0074545	1	23718722	DistortedAndUnexpSegreg
Peach_AO_0074555	1	23742587	DistortedAndUnexpSegreg
Peach_AO_0074561	1	23745999	Robust
Peach_AO_0074564	1	23746703	Robust
Peach_AO_0074571	1	23752669	ShiftedHomo
Peach_AO_0074905	1	23855274	OneHomozygRare_HWE
Peach_AO_0075060	1	23908996	OneHomozygRare_HWE
Peach_AO_0075094	1	23917338	OneHomozygRare_HWE
Peach_AO_0075330	1	23982500	OneHomozygRare_HWE
SNP_IGA_80547	1	24016564	Monomorphic
Peach_AO_0075463	1	24020555	ShiftedHomo
Peach_AO_0075514	1	24047945	Failed
Peach_AO_0075515	1	24048022	OneHomozygRare_NotHWE
Peach_AO_0075696	1	24105427	ShiftedHomo
Peach_AO_0075753	1	24115585	OneHomozygRare_HWE
Peach_AO_0075845	1	24140396	OneHomozygRare_NotHWE
Peach_AO_0075854	1	24142028	ShiftedHomo
Peach_AO_0076112	1	24189987	Monomorphic
Peach_AO_0076375	1	24255005	OneHomozygRare_NotHWE
SNP_IGA_81682	1	24326549	OneHomozygRare_NotHWE
Peach_AO_0076616	1	24359337	OneHomozygRare_NotHWE
Peach_AO_0076705	1	24405226	OneHomozygRare_NotHWE
Peach_AO_0076818	1	24477524	OneHomozygRare_NotHWE
SNP_IGA_82351	1	24498811	Monomorphic
Peach_AO_0077072	1	24679507	Monomorphic
SNP_IGA_82861	1	24696386	DistortedAndUnexpSegreg
Peach_AO_0077347	1	24758771	DistortedAndUnexpSegreg
SNP_IGA_83053	1	24809171	DistortedAndUnexpSegreg
Peach_AO_0077431	1	24815032	DistortedAndUnexpSegreg
Peach_AO_0077456	1	24824042	DistortedAndUnexpSegreg
Peach_AO_0077655	1	24912768	Monomorphic
Peach_AO_0077840	1	25023063	ShiftedHomo
Peach_AO_0077841	1	25026198	ShiftedHomo
Peach_AO_0077844	1	25026565	ShiftedHomo
Peach_AO_0077918	1	25100853	DistortedAndUnexpSegreg
Peach_AO_0078101	1	25209789	Monomorphic
Peach_AO_0078255	1	25248428	Monomorphic
Peach_AO_0078335	1	25269027	ShiftedHomo
Peach_AO_0078667	1	25389258	DistortedAndUnexpSegreg
Peach_AO_0078697	1	25391417	DistortedAndUnexpSegreg
Peach_AO_0078709	1	25397892	Monomorphic
Peach_AO_0078872	1	25452279	Robust
Peach_AO_0078980	1	25480942	Robust
SNP_IGA_84324	1	25482112	DistortedAndUnexpSegreg
Peach_AO_0079157	1	25540671	Monomorphic
SNP_IGA_84580	1	25541717	DistortedAndUnexpSegreg
Peach_AO_0079169	1	25545000	DistortedAndUnexpSegreg
Peach_AO_0079176	1	25551683	Robust
Peach_AO_0079278	1	25605783	Failed
Peach_AO_0079279	1	25606333	Monomorphic
Peach_AO_0079555	1	25717795	DistortedAndUnexpSegreg
Peach_AO_0079590	1	25724185	Robust
Peach_AO_0079667	1	25738948	DistortedAndUnexpSegreg
Peach_AO_0079685	1	25743165	Monomorphic
Peach_AO_0079714	1	25768801	Monomorphic
Peach_AO_0080101	1	25871256	Robust
SNP_IGA_85439	1	25878678	Monomorphic
SNP_IGA_85477	1	25882462	Monomorphic
snp_scaffold_1_24908365	1	25882677	Monomorphic
SNP_IGA_85489	1	25883035	Monomorphic
SNP_IGA_85498	1	25883234	Monomorphic
SNP_IGA_85511	1	25883768	Monomorphic
SNP_IGA_85516	1	25883863	Failed
SNP_IGA_85521	1	25883943	Failed
SNP_IGA_85532	1	25884740	Failed
Peach_AO_0080215	1	25901659	Monomorphic
Peach_AO_0080255	1	25911480	DistortedAndUnexpSegreg
Peach_AO_0080294	1	25923990	Monomorphic
Peach_AO_0080338	1	25934522	Robust
SNP_IGA_85729	1	25942080	ShiftedHomo
SNP_IGA_85733	1	25942258	Monomorphic
Peach_AO_0080355	1	25942260	ShiftedHomo
SNP_IGA_85788	1	25968100	Monomorphic
Peach_AO_0080569	1	26007119	Monomorphic
Peach_AO_0080918	1	26091073	Monomorphic
Peach_AO_0081196	1	26166722	Monomorphic
Peach_AO_0081217	1	26184284	DistortedAndUnexpSegreg
SNP_IGA_86245	1	26317783	ShiftedHomo
SNP_IGA_86252	1	26318396	ShiftedHomo
Peach_AO_0081707	1	26422872	Robust
Peach_AO_0081759	1	26442922	Robust
SNP_IGA_86483	1	26444910	Robust
Peach_AO_0081782	1	26449347	Robust
Peach_AO_0081869	1	26470047	DistortedAndUnexpSegreg
Peach_AO_0082240	1	26580376	DistortedAndUnexpSegreg
Peach_AO_0082322	1	26609597	Robust
SNP_IGA_86918	1	26616924	Robust
Peach_AO_0082347	1	26617736	OneHomozygRare_NotHWE
SNP_IGA_86925	1	26618897	DistortedAndUnexpSegreg
Peach_AO_0082355	1	26620873	Robust
Peach_AO_0082376	1	26633515	Robust
SNP_IGA_86968	1	26640558	DistortedAndUnexpSegreg
Peach_AO_0082408	1	26644563	DistortedAndUnexpSegreg
Peach_AO_0082457	1	26657819	DistortedAndUnexpSegreg
Peach_AO_0082460	1	26660907	OneHomozygRare_NotHWE
SNP_IGA_87290	1	26736917	DistortedAndUnexpSegreg
Peach_AO_0082735	1	26752449	OneHomozygRare_NotHWE
SNP_IGA_87377	1	26756684	DistortedAndUnexpSegreg
SNP_IGA_87433	1	26783135	Robust
SNP_IGA_87572	1	26826305	DistortedAndUnexpSegreg
SNP_IGA_87577	1	26826779	Robust
Peach_AO_0082909	1	26832305	DistortedAndUnexpSegreg
SNP_IGA_87659	1	26844366	Robust
SNP_IGA_87668	1	26844762	DistortedAndUnexpSegreg
SNP_IGA_87674	1	26845072	Robust
SNP_IGA_87680	1	26845167	DistortedAndUnexpSegreg
SNP_IGA_87685	1	26845346	Robust
SNP_IGA_87689	1	26845540	DistortedAndUnexpSegreg
SNP_IGA_87695	1	26845894	DistortedAndUnexpSegreg
Peach_AO_0083056	1	26868379	ShiftedHomo
Peach_AO_0083068	1	26868925	NullAllele-Failed
Peach_AO_0083081	1	26869570	ShiftedHomo
Peach_AO_0083104	1	26871025	Failed
Peach_AO_0083122	1	26872073	NullAllele-Failed
Peach_AO_0083137	1	26878009	ShiftedHomo
Peach_AO_0083139	1	26878549	ShiftedHomo
Peach_AO_0083146	1	26879012	NullAllele-Failed
SNP_IGA_87973	1	26886727	ShiftedHomo
SNP_IGA_87982	1	26887486	ShiftedHomo
SNP_IGA_88011	1	26889075	ShiftedHomo
SNP_IGA_88019	1	26890261	Failed
SNP_IGA_88028	1	26891721	DistortedAndUnexpSegreg
SNP_IGA_88046	1	26896332	Robust
SNP_IGA_88104	1	26920257	DistortedAndUnexpSegreg
SNP_IGA_88307	1	26962489	DistortedAndUnexpSegreg
SNP_IGA_88312	1	26962641	ShiftedHomo
SNP_IGA_88317	1	26962715	Monomorphic
Peach_AO_0083433	1	26963629	Robust
Peach_AO_0083553	1	26994288	Robust
Peach_AO_0083554	1	26994472	ShiftedHomo
Peach_AO_0083555	1	26994542	Failed
Peach_AO_0083763	1	27038136	Failed
SNP_IGA_88751	1	27057490	DistortedAndUnexpSegreg
SNP_IGA_88765	1	27061587	Robust
Peach_AO_0083834	1	27062347	DistortedAndUnexpSegreg
SNP_IGA_88772	1	27062432	Failed
Peach_AO_0083880	1	27069959	OneHomozygRare_NotHWE
Peach_AO_0083895	1	27074104	Robust
SNP_IGA_88830	1	27076187	DistortedAndUnexpSegreg
Peach_AO_0083906	1	27076308	DistortedAndUnexpSegreg
Peach_AO_0083912	1	27078604	Monomorphic
Peach_AO_0083924	1	27084598	DistortedAndUnexpSegreg
SNP_IGA_88849	1	27086603	Robust
Peach_AO_0083937	1	27091142	Robust
RosCOS3763-062	1	27121506	Monomorphic
Peach_AO_0084077	1	27140146	DistortedAndUnexpSegreg
Peach_AO_0084124	1	27149039	DistortedAndUnexpSegreg
SNP_IGA_89105	1	27194372	DistortedAndUnexpSegreg
Peach_AO_0084264	1	27234646	DistortedAndUnexpSegreg
SNP_IGA_89193	1	27244316	ShiftedHomo
SNP_IGA_89247	1	27273026	DistortedAndUnexpSegreg
SNP_IGA_89532	1	27308913	OneHomozygRare_HWE
Peach_AO_0084562	1	27309115	Failed
Peach_AO_0084820	1	27372178	OneHomozygRare_HWE
SNP_IGA_89808	1	27372935	OneHomozygRare_NotHWE
Peach_AO_0084890	1	27399415	OneHomozygRare_HWE
SNP_IGA_89903	1	27428270	OneHomozygRare_NotHWE
Peach_AO_0085083	1	27432234	OneHomozygRare_HWE
Peach_AO_0085203	1	27438642	OneHomozygRare_NotHWE
Peach_AO_0085218	1	27439664	OneHomozygRare_HWE
Peach_AO_0085259	1	27445873	OneHomozygRare_HWE
SNP_IGA_90213	1	27454128	OneHomozygRare_NotHWE
Peach_AO_0085455	1	27487022	OneHomozygRare_NotHWE
Peach_AO_0085654	1	27530754	OneHomozygRare_HWE
SNP_IGA_90407	1	27554644	Monomorphic
Peach_AO_0085739	1	27569926	OneHomozygRare_NotHWE
Peach_AO_0085809	1	27606357	OneHomozygRare_NotHWE
Peach_AO_0085829	1	27614634	ShiftedHomo
SNP_IGA_90522	1	27616783	Monomorphic
Peach_AO_0085876	1	27618881	ShiftedHomo
SNP_IGA_90581	1	27619224	ShiftedHomo
SNP_IGA_90598	1	27619693	ShiftedHomo
Peach_AO_0085952	1	27648534	OneHomozygRare_NotHWE
Peach_AO_0085984	1	27673612	OneHomozygRare_HWE
SNP_IGA_90804	1	27694425	OneHomozygRare_NotHWE
Peach_AO_0086079	1	27717002	OneHomozygRare_NotHWE
Peach_AO_0086133	1	27737634	OneHomozygRare_NotHWE
Peach_AO_0086208	1	27761047	DistortedAndUnexpSegreg
SNP_IGA_91050	1	27770607	OneHomozygRare_NotHWE
Peach_AO_0086256	1	27779283	OneHomozygRare_HWE
Peach_AO_0086279	1	27786314	ShiftedHomo
Peach_AO_0086303	1	27797172	OneHomozygRare_NotHWE
Peach_AO_0086307	1	27799351	OneHomozygRare_NotHWE
Peach_AO_0086411	1	27831683	OneHomozygRare_NotHWE
SNP_IGA_91252	1	27839074	OneHomozygRare_HWE
SNP_IGA_91268	1	27848758	ShiftedHomo
SNP_IGA_91275	1	27848866	ShiftedHomo
Peach_AO_0086456	1	27850408	OneHomozygRare_HWE
Peach_AO_0086458	1	27851985	OneHomozygRare_NotHWE
Peach_AO_0086472	1	27856494	ShiftedHomo
Peach_AO_0086491	1	27870154	OneHomozygRare_NotHWE
Peach_AO_0086494	1	27871513	OneHomozygRare_HWE
Peach_AO_0086516	1	27879343	OneHomozygRare_NotHWE
Peach_AO_0086540	1	27886559	OneHomozygRare_NotHWE
SNP_IGA_91417	1	27933086	Failed
SNP_IGA_91423	1	27933190	Monomorphic
SNP_IGA_91429	1	27933267	Failed
SNP_IGA_91443	1	27933709	Monomorphic
SNP_IGA_91449	1	27933784	Failed
Peach_AO_0086766	1	27980765	OneHomozygRare_NotHWE
SNP_IGA_91583	1	27986154	OneHomozygRare_NotHWE
SNP_IGA_91601	1	27987284	OneHomozygRare_HWE
SNP_IGA_91627	1	27988854	OneHomozygRare_HWE
SNP_IGA_91786	1	28038705	Monomorphic
SNP_IGA_91804	1	28039411	OneHomozygRare_NotHWE
Peach_AO_0087120	1	28039743	Failed
SNP_IGA_91834	1	28040606	OneHomozygRare_NotHWE
Peach_AO_0087168	1	28050237	OneHomozygRare_HWE
SNP_IGA_91878	1	28053063	OneHomozygRare_HWE
Peach_AO_0087196	1	28058296	OneHomozygRare_HWE
Peach_AO_0087323	1	28086292	OneHomozygRare_HWE
snp_scaffold_1_27126262	1	28100868	Monomorphic
SNP_IGA_92138	1	28125395	OneHomozygRare_NotHWE
Peach_AO_0087795	1	28161043	OneHomozygRare_HWE
SNP_IGA_92311	1	28170562	Monomorphic
SNP_IGA_92316	1	28170902	Failed
SNP_IGA_92330	1	28172219	Monomorphic
Pp7Cl	1	28184376	OneHomozygRare_NotHWE
Pp33Cl	1	28184376	OneHomozygRare_NotHWE
Peach_AO_0087927	1	28186782	OneHomozygRare_NotHWE
Peach_AO_0087934	1	28188693	OneHomozygRare_NotHWE
snp_scaffold_1_27238050	1	28212660	ShiftedHomo
Peach_AO_0088009	1	28214938	OneHomozygRare_NotHWE
snp_scaffold_1_27285337	1	28259947	ShiftedHomo
Peach_AO_0088290	1	28267457	OneHomozygRare_HWE
Peach_AO_0088297	1	28269961	OneHomozygRare_HWE
SNP_IGA_92608	1	28278421	Monomorphic
Peach_AO_0088319	1	28285298	OneHomozygRare_HWE
Peach_AO_0088325	1	28288699	OneHomozygRare_NotHWE
Peach_AO_0088364	1	28325828	OneHomozygRare_NotHWE
SNP_IGA_92681	1	28333574	OneHomozygRare_NotHWE
snp_1_27368782	1	28343393	OneHomozygRare_NotHWE
Peach_AO_0088433	1	28359538	OneHomozygRare_NotHWE
Peach_AO_0088445	1	28370121	OneHomozygRare_HWE
SNP_IGA_92966	1	28419504	Monomorphic
SNP_IGA_93063	1	28460774	OneHomozygRare_NotHWE
Peach_AO_0088761	1	28507474	ShiftedHomo
Peach_AO_0088774	1	28508322	ShiftedHomo
Peach_AO_0088786	1	28508898	Failed
Peach_AO_0088797	1	28511589	OneHomozygRare_NotHWE
SNP_IGA_93274	1	28529507	Monomorphic
SNP_IGA_93278	1	28530004	Monomorphic
SNP_IGA_93313	1	28539151	Monomorphic
SNP_IGA_93358	1	28545130	ShiftedHomo
Peach_AO_0088946	1	28556011	OneHomozygRare_HWE
SNP_IGA_93409	1	28576635	Failed
Peach_AO_0088993	1	28576741	OneHomozygRare_HWE
SNP_IGA_93415	1	28576815	OneHomozygRare_HWE
Peach_AO_0089017	1	28584102	Failed
SNP_IGA_93479	1	28598649	OneHomozygRare_HWE
Peach_AO_0089045	1	28599596	OneHomozygRare_HWE
SNP_IGA_93523	1	28617630	NullAllele-Failed
Peach_AO_0089150	1	28624696	Failed
SNP_IGA_93541	1	28624761	Monomorphic
SNP_IGA_93563	1	28625452	Failed
Peach_AO_0089161	1	28625559	Failed
SNP_IGA_93577	1	28625726	Monomorphic
SNP_IGA_93589	1	28626343	DistortedAndUnexpSegreg
SNP_IGA_93635	1	28637905	Monomorphic
SNP_IGA_93646	1	28651697	ShiftedHomo
Peach_AO_0089357	1	28679766	DistortedAndUnexpSegreg
SNP_IGA_93768	1	28690524	DistortedAndUnexpSegreg
RosCOS1756-104	1	28695797	Monomorphic
Peach_AO_0089507	1	28757624	DistortedAndUnexpSegreg
SNP_IGA_93942	1	28772384	Failed
SNP_IGA_93951	1	28772663	ShiftedHomo
SNP_IGA_94024	1	28789739	Robust
SNP_IGA_94057	1	28796052	DistortedAndUnexpSegreg
Peach_AO_0089684	1	28827848	DistortedAndUnexpSegreg
SNP_IGA_94149	1	28880107	ShiftedHomo
Peach_AO_0089722	1	28917540	DistortedAndUnexpSegreg
SNP_IGA_94254	1	28987583	OneHomozygRare_NotHWE
Peach_AO_0089882	1	28991401	OneHomozygRare_NotHWE
SNP_IGA_94545	1	29038709	Monomorphic
SNP_IGA_94642	1	29066784	Monomorphic
Peach_AO_0090251	1	29069465	OneHomozygRare_NotHWE
Peach_AO_0090281	1	29077369	Robust
Peach_AO_0090354	1	29093745	OneHomozygRare_NotHWE
Peach_AO_0090422	1	29099151	Robust
Peach_AO_0090481	1	29109414	DistortedAndUnexpSegreg
SNP_IGA_94887	1	29116355	DistortedAndUnexpSegreg
Peach_AO_0090545	1	29118994	DistortedAndUnexpSegreg
Peach_AO_0090737	1	29209697	DistortedAndUnexpSegreg
Peach_AO_0090794	1	29224583	DistortedAndUnexpSegreg
Peach_AO_0090821	1	29230721	OneHomozygRare_HWE
SNP_IGA_95095	1	29248221	OneHomozygRare_HWE
Peach_AO_0090886	1	29263033	DistortedAndUnexpSegreg
Peach_AO_0090922	1	29277815	Monomorphic
SNP_IGA_95265	1	29306651	Monomorphic
SNP_IGA_95278	1	29307363	Monomorphic
SNP_IGA_95319	1	29316369	ShiftedHomo
SNP_IGA_95332	1	29317085	ShiftedHomo
SNP_IGA_95375	1	29319919	Robust
SNP_IGA_95389	1	29321009	DistortedAndUnexpSegreg
SNP_IGA_95412	1	29324635	Robust
SNP_IGA_95417	1	29325021	Robust
SNP_IGA_95421	1	29325144	Robust
SNP_IGA_95426	1	29325494	Robust
Peach_AO_0091166	1	29332392	DistortedAndUnexpSegreg
Peach_AO_0091318	1	29351319	Monomorphic
Peach_AO_0091319	1	29351560	DistortedAndUnexpSegreg
Peach_AO_0091480	1	29371948	DistortedAndUnexpSegreg
SNP_IGA_95715	1	29395166	DistortedAndUnexpSegreg
Peach_AO_0091596	1	29399790	Robust
Peach_AO_0091655	1	29424356	DistortedAndUnexpSegreg
Peach_AO_0091870	1	29479213	OneHomozygRare_HWE
SNP_IGA_95886	1	29483368	DistortedAndUnexpSegreg
Peach_AO_0091896	1	29487574	OneHomozygRare_NotHWE
SNP_IGA_96032	1	29505912	Failed
SNP_IGA_96046	1	29508091	ShiftedHomo
SNP_IGA_96088	1	29514558	Robust
Peach_AO_0092086	1	29520531	DistortedAndUnexpSegreg
SNP_IGA_96144	1	29521244	Robust
SNP_IGA_96167	1	29524564	OneHomozygRare_NotHWE
SNP_IGA_96172	1	29525628	Failed
SNP_IGA_96232	1	29557834	DistortedAndUnexpSegreg
SNP_IGA_96539	1	29636040	Robust
SNP_IGA_96544	1	29637780	Robust
Peach_AO_0092507	1	29638131	DistortedAndUnexpSegreg
SNP_IGA_96555	1	29651327	DistortedAndUnexpSegreg
SNP_IGA_96807	1	29736671	Failed
Peach_AO_0092977	1	29780480	DistortedAndUnexpSegreg
Peach_AO_0093004	1	29809227	ShiftedHomo
SNP_IGA_97128	1	29873217	DistortedAndUnexpSegreg
Peach_AO_0093133	1	29873722	DistortedAndUnexpSegreg
Peach_AO_0093264	1	29956453	DistortedAndUnexpSegreg
SNP_IGA_97245	1	29997078	DistortedAndUnexpSegreg
SNP_IGA_97257	1	29998225	DistortedAndUnexpSegreg
Peach_AO_0093450	1	30039810	DistortedAndUnexpSegreg
SNP_IGA_97351	1	30058294	DistortedAndUnexpSegreg
Peach_AO_0093554	1	30103411	DistortedAndUnexpSegreg
Peach_AO_0093851	1	30159520	DistortedAndUnexpSegreg
Peach_AO_0093936	1	30212599	DistortedAndUnexpSegreg
Peach_AO_0093978	1	30224646	OneHomozygRare_NotHWE
Peach_AO_0094022	1	30238151	DistortedAndUnexpSegreg
Peach_AO_0094027	1	30240276	OneHomozygRare_NotHWE
Peach_AO_0094045	1	30249994	Monomorphic
Peach_AO_0094048	1	30251190	DistortedAndUnexpSegreg
Peach_AO_0094063	1	30258509	OneHomozygRare_HWE
Peach_AO_0094065	1	30260064	DistortedAndUnexpSegreg
SNP_IGA_97637	1	30263221	DistortedAndUnexpSegreg
Peach_AO_0094131	1	30286348	DistortedAndUnexpSegreg
SNP_IGA_97747	1	30288603	DistortedAndUnexpSegreg
Peach_AO_0094165	1	30297596	DistortedAndUnexpSegreg
Peach_AO_0094172	1	30300256	Robust
SNP_IGA_97802	1	30314738	OneHomozygRare_NotHWE
Peach_AO_0094313	1	30320047	OneHomozygRare_NotHWE
Peach_AO_0094323	1	30324658	DistortedAndUnexpSegreg
Peach_AO_0094414	1	30357645	Robust
SNP_IGA_97931	1	30377401	Robust
Peach_AO_0094549	1	30405170	Monomorphic
Peach_AO_0094563	1	30415539	DistortedAndUnexpSegreg
SNP_IGA_98042	1	30427190	DistortedAndUnexpSegreg
Peach_AO_0094583	1	30430227	Robust
Peach_AO_0094661	1	30455255	Robust
Peach_AO_0094708	1	30479453	Robust
SNP_IGA_98170	1	30490945	Failed
SNP_IGA_98175	1	30490989	Failed
Peach_AO_0094740	1	30496262	Monomorphic
Peach_AO_0094750	1	30498449	Monomorphic
Peach_AO_0094826	1	30555817	Monomorphic
Peach_AO_0094840	1	30560129	Robust
SNP_IGA_98340	1	30569343	DistortedAndUnexpSegreg
Peach_AO_0094911	1	30569623	Robust
Peach_AO_0094974	1	30599343	OneHomozygRare_HWE
Peach_AO_0095077	1	30624417	OneHomozygRare_NotHWE
Peach_AO_0095111	1	30631592	OneHomozygRare_NotHWE
Peach_AO_0095126	1	30633946	Robust
SNP_IGA_98588	1	30638460	ShiftedHomo
SNP_IGA_98623	1	30644296	Robust
Peach_AO_0095241	1	30665737	Robust
Peach_AO_0095334	1	30704346	OneHomozygRare_NotHWE
SNP_IGA_98960	1	30788988	OneHomozygRare_HWE
Peach_AO_0095527	1	30794531	OneHomozygRare_HWE
Peach_AO_0095564	1	30810527	OneHomozygRare_HWE
Peach_AO_0095571	1	30816393	OneHomozygRare_NotHWE
Peach_AO_0095631	1	30828445	OneHomozygRare_NotHWE
Peach_AO_0095680	1	30835956	ShiftedHomo
Peach_AO_0095753	1	30854085	ShiftedHomo
Peach_AO_0095761	1	30855831	OneHomozygRare_HWE
Peach_AO_0095790	1	30861708	OneHomozygRare_NotHWE
SNP_IGA_99110	1	30864365	OneHomozygRare_HWE
Peach_AO_0096020	1	30932467	OneHomozygRare_NotHWE
Peach_AO_0096093	1	30954438	OneHomozygRare_NotHWE
SNP_IGA_99278	1	30961542	Monomorphic
SNP_IGA_99282	1	30961666	Monomorphic
SNP_IGA_99292	1	30963330	ShiftedHomo
SNP_IGA_99302	1	30963657	Monomorphic
Pp01_31026150	1	31026150	Monomorphic
Pp01_31044713	1	31044713	Monomorphic
Peach_AO_0096311	1	31087895	OneHomozygRare_HWE
Peach_AO_0096312	1	31091682	OneHomozygRare_NotHWE
Peach_AO_0096314	1	31091819	OneHomozygRare_NotHWE
Pp01_31126333	1	31126333	OneHomozygRare_NotHWE
Peach_AO_0096678	1	31229495	OneHomozygRare_NotHWE
SNP_IGA_99787	1	31234276	Monomorphic
SNP_IGA_99943	1	31269248	OneHomozygRare_NotHWE
Pp01_31274240	1	31274240	Monomorphic
Peach_AO_0096835	1	31280679	OneHomozygRare_HWE
Peach_AO_0096961	1	31332827	DistortedAndUnexpSegreg
Pp01_31352170	1	31352170	OneHomozygRare_NotHWE
Peach_AO_0097065	1	31377004	OneHomozygRare_NotHWE
SNP_IGA_100290	1	31554767	OneHomozygRare_NotHWE
Peach_AO_0097249	1	31559987	OneHomozygRare_NotHWE
SNP_IGA_100353	1	31575640	OneHomozygRare_NotHWE
SNP_IGA_100374	1	31586290	ShiftedHomo
Peach_AO_0097362	1	31624833	OneHomozygRare_HWE
Peach_AO_0097486	1	31681039	ShiftedHomo
RosCOS3802-247	1	31699073	Monomorphic
Peach_AO_0097522	1	31718492	OneHomozygRare_NotHWE
Peach_AO_0097571	1	31770175	OneHomozygRare_HWE
RosCOS2354-264	1	31869435	Monomorphic
SNP_IGA_100710	1	31888773	ShiftedHomo
Peach_AO_0097827	1	31930918	OneHomozygRare_HWE
Peach_AO_0098204	1	32119920	OneHomozygRare_NotHWE
SNP_IGA_101065	1	32136433	OneHomozygRare_NotHWE
SNP_IGA_101106	1	32179338	OneHomozygRare_HWE
Peach_AO_0098343	1	32198517	OneHomozygRare_HWE
Peach_AO_0098365	1	32201065	OneHomozygRare_NotHWE
Peach_AO_0098391	1	32221049	DistortedAndUnexpSegreg
Peach_AO_0098415	1	32229349	DistortedAndUnexpSegreg
Peach_AO_0098439	1	32238641	DistortedAndUnexpSegreg
Peach_AO_0098450	1	32245894	OneHomozygRare_NotHWE
Peach_AO_0098593	1	32308338	DistortedAndUnexpSegreg
Peach_AO_0098644	1	32324966	DistortedAndUnexpSegreg
SNP_IGA_101331	1	32331125	DistortedAndUnexpSegreg
Peach_AO_0098675	1	32349981	Monomorphic
SNP_IGA_101376	1	32384191	ShiftedHomo
Peach_AO_0098693	1	32384335	Monomorphic
Peach_AO_0098704	1	32393108	DistortedAndUnexpSegreg
SNP_IGA_101451	1	32425512	DistortedAndUnexpSegreg
SNP_IGA_101467	1	32433702	DistortedAndUnexpSegreg
Peach_AO_0098761	1	32438252	DistortedAndUnexpSegreg
SNP_IGA_101476	1	32444016	DistortedAndUnexpSegreg
SNP_IGA_101507	1	32457421	DistortedAndUnexpSegreg
SNP_IGA_101538	1	32479670	DistortedAndUnexpSegreg
SNP_IGA_101751	1	32516332	DistortedAndUnexpSegreg
Peach_AO_0098990	1	32517549	DistortedAndUnexpSegreg
Peach_AO_0099114	1	32577871	DistortedAndUnexpSegreg
SNP_IGA_101815	1	32584044	DistortedAndUnexpSegreg
SNP_IGA_101832	1	32626973	Monomorphic
SNP_IGA_101845	1	32636134	OneHomozygRare_HWE
Peach_AO_0099244	1	32664727	OneHomozygRare_HWE
RosCOS3323-066	1	32715891	Monomorphic
Peach_AO_0099579	1	32754482	OneHomozygRare_NotHWE
Peach_AO_0099784	1	32818147	ShiftedHomo
Peach_AO_0099788	1	32836964	OneHomozygRare_HWE
SNP_IGA_102335	1	32843748	OneHomozygRare_NotHWE
Peach_AO_0099866	1	32863905	DistortedAndUnexpSegreg
SNP_IGA_102464	1	32887700	OneHomozygRare_NotHWE
Peach_AO_0099955	1	32905511	OneHomozygRare_HWE
Peach_AO_0099961	1	32929991	DistortedAndUnexpSegreg
SNP_IGA_102577	1	32957010	OneHomozygRare_NotHWE
Peach_AO_0100081	1	32985905	OneHomozygRare_HWE
SNP_IGA_102761	1	33020314	Monomorphic
Peach_AO_0100138	1	33041231	DistortedAndUnexpSegreg
SNP_IGA_102807	1	33042500	OneHomozygRare_HWE
SNP_IGA_102819	1	33048038	OneHomozygRare_NotHWE
Peach_AO_0100322	1	33108711	DistortedAndUnexpSegreg
Peach_AO_0100407	1	33159300	DistortedAndUnexpSegreg
Peach_AO_0100458	1	33172080	OneHomozygRare_HWE
Peach_AO_0100564	1	33209217	DistortedAndUnexpSegreg
Peach_AO_0100699	1	33316872	DistortedAndUnexpSegreg
Peach_AO_0100881	1	33394990	DistortedAndUnexpSegreg
SNP_IGA_103289	1	33437867	Monomorphic
Peach_AO_0101009	1	33475231	DistortedAndUnexpSegreg
SNP_IGA_103345	1	33487375	ShiftedHomo
SNP_IGA_103381	1	33510762	DistortedAndUnexpSegreg
SNP_IGA_103422	1	33531389	DistortedAndUnexpSegreg
SNP_IGA_103441	1	33541301	Monomorphic
SNP_IGA_103446	1	33541588	Failed
Peach_AO_0101180	1	33552391	DistortedAndUnexpSegreg
RosCOS2753-232	1	33595374	Monomorphic
SNP_IGA_103507	1	33608365	DistortedAndUnexpSegreg
SNP_IGA_103712	1	33707632	ShiftedHomo
SNP_IGA_103719	1	33708800	ShiftedHomo
Peach_AO_0101464	1	33717317	OneHomozygRare_NotHWE
SNP_IGA_103771	1	33744976	DistortedAndUnexpSegreg
Peach_AO_0101543	1	33759798	DistortedAndUnexpSegreg
SNP_IGA_103900	1	33780559	Robust
Peach_AO_0101690	1	33793925	Robust
SNP_IGA_103917	1	33794212	Robust
SNP_IGA_103965	1	33848509	Robust
SNP_IGA_103991	1	33862461	ShiftedHomo
Peach_AO_0101804	1	33876078	DistortedAndUnexpSegreg
SNP_IGA_104030	1	33894567	Robust
SNP_IGA_104108	1	33933159	Failed
SNP_IGA_104167	1	33984643	Robust
SNP_IGA_104180	1	33989703	DistortedAndUnexpSegreg
Peach_AO_0102087	1	34039169	DistortedAndUnexpSegreg
Peach_AO_0102093	1	34039855	DistortedAndUnexpSegreg
SNP_IGA_104324	1	34079472	DistortedAndUnexpSegreg
SNP_IGA_104332	1	34080812	DistortedAndUnexpSegreg
Peach_AO_0102172	1	34084559	Monomorphic
RosCOS2622-075	1	34091805	Failed
Peach_AO_0102225	1	34102201	DistortedAndUnexpSegreg
Peach_AO_0102300	1	34111863	Monomorphic
Peach_AO_0102317	1	34114633	DistortedAndUnexpSegreg
Peach_AO_0102335	1	34117805	DistortedAndUnexpSegreg
SNP_IGA_104455	1	34122904	DistortedAndUnexpSegreg
SNP_IGA_104466	1	34128181	DistortedAndUnexpSegreg
Peach_AO_0102438	1	34161451	ShiftedHomo
SNP_IGA_104691	1	34173768	NullAllele-Failed
Peach_AO_0102516	1	34173832	DistortedAndUnexpSegreg
Peach_AO_0102537	1	34179876	DistortedAndUnexpSegreg
Peach_AO_0102551	1	34196972	Robust
Peach_AO_0102605	1	34275081	Robust
SNP_IGA_104812	1	34324185	DistortedAndUnexpSegreg
Peach_AO_0102682	1	34324490	DistortedAndUnexpSegreg
SNP_IGA_104819	1	34325189	Robust
SNP_IGA_104857	1	34348489	DistortedAndUnexpSegreg
Peach_AO_0102749	1	34383445	Monomorphic
SNP_IGA_104890	1	34404100	Robust
Peach_AO_0102838	1	34424089	ShiftedHomo
Peach_AO_0102876	1	34433984	DistortedAndUnexpSegreg
Peach_AO_0102902	1	34438497	DistortedAndUnexpSegreg
SNP_IGA_105106	1	34459569	DistortedAndUnexpSegreg
SNP_IGA_105122	1	34463626	DistortedAndUnexpSegreg
Peach_AO_0103033	1	34466255	Robust
SNP_IGA_105206	1	34481973	DistortedAndUnexpSegreg
Peach_AO_0103173	1	34519232	DistortedAndUnexpSegreg
Peach_AO_0103282	1	34559607	DistortedAndUnexpSegreg
Peach_AO_0103354	1	34598004	DistortedAndUnexpSegreg
SNP_IGA_105536	1	34610781	DistortedAndUnexpSegreg
SNP_IGA_105614	1	34633645	ShiftedHomo
Peach_AO_0103563	1	34652783	DistortedAndUnexpSegreg
SNP_IGA_105661	1	34657541	Failed
Peach_AO_0103620	1	34665799	Robust
SNP_IGA_105707	1	34680693	Monomorphic
SNP_IGA_105753	1	34700515	ShiftedHomo
SNP_IGA_105878	1	34737844	DistortedAndUnexpSegreg
SNP_IGA_105890	1	34744559	Robust
Peach_AO_0103808	1	34746348	Robust
Peach_AO_0103809	1	34746906	Robust
Peach_AO_0103830	1	34751575	DistortedAndUnexpSegreg
SNP_IGA_106000	1	34830062	DistortedAndUnexpSegreg
Peach_AO_0103931	1	34832588	DistortedAndUnexpSegreg
Peach_AO_0103952	1	34835799	DistortedAndUnexpSegreg
Peach_AO_0103977	1	34839759	Robust
Peach_AO_0103987	1	34844732	Monomorphic
SNP_IGA_106092	1	34862430	Failed
SNP_IGA_106099	1	34862530	ShiftedHomo
SNP_IGA_106146	1	34877986	DistortedAndUnexpSegreg
SNP_IGA_106177	1	34882909	DistortedAndUnexpSegreg
Peach_AO_0104168	1	34908236	DistortedAndUnexpSegreg
SNP_IGA_106211	1	34909774	Robust
Peach_AO_0104472	1	34998182	Robust
SNP_IGA_106543	1	35011651	DistortedAndUnexpSegreg
SNP_IGA_106616	1	35048331	Robust
Peach_AO_0104562	1	35069376	DistortedAndUnexpSegreg
SNP_IGA_106646	1	35069450	DistortedAndUnexpSegreg
SNP_IGA_106673	1	35090296	Robust
SNP_IGA_106756	1	35100462	Robust
SNP_IGA_106818	1	35118631	Robust
SNP_IGA_106841	1	35124612	Robust
RosCOS1612-172	1	35141889	Failed
Peach_AO_0104803	1	35159400	DistortedAndUnexpSegreg
Peach_AO_0104804	1	35159463	DistortedAndUnexpSegreg
Peach_AO_0104808	1	35159861	DistortedAndUnexpSegreg
RosCOS1549-350	1	35166386	Failed
RosCOS1549-533	1	35166494	Monomorphic
RosCOS1520-129	1	35171685	Monomorphic
Peach_AO_0104894	1	35181804	DistortedAndUnexpSegreg
SNP_IGA_107029	1	35186885	DistortedAndUnexpSegreg
Peach_AO_0104962	1	35193134	Monomorphic
SNP_IGA_107080	1	35193882	DistortedAndUnexpSegreg
SNP_IGA_107095	1	35198093	DistortedAndUnexpSegreg
Peach_AO_0105179	1	35309731	Robust
Peach_AO_0105182	1	35311740	Monomorphic
SNP_IGA_107295	1	35313833	Robust
Peach_AO_0105208	1	35318855	DistortedAndUnexpSegreg
Peach_AO_0105232	1	35326358	Monomorphic
SNP_IGA_107337	1	35332300	DistortedAndUnexpSegreg
Peach_AO_0105243	1	35334915	Monomorphic
SNP_IGA_107353	1	35344318	Failed
Peach_AO_0105273	1	35388895	DistortedAndUnexpSegreg
Peach_AO_0105286	1	35396670	DistortedAndUnexpSegreg
SNP_IGA_107417	1	35398680	Monomorphic
Peach_AO_0105294	1	35398828	Robust
SNP_IGA_107432	1	35434867	Failed
Peach_AO_0105359	1	35469447	DistortedAndUnexpSegreg
SNP_IGA_107472	1	35469583	DistortedAndUnexpSegreg
Peach_AO_0105364	1	35474603	DistortedAndUnexpSegreg
Peach_AO_0105367	1	35476022	DistortedAndUnexpSegreg
RosCOS1790-520	1	35490201	Monomorphic
SNP_IGA_107512	1	35497912	Robust
SNP_IGA_107581	1	35511337	DistortedAndUnexpSegreg
SNP_IGA_107619	1	35529762	DistortedAndUnexpSegreg
Peach_AO_0105527	1	35549224	Robust
Peach_AO_0105612	1	35556729	DistortedAndUnexpSegreg
SNP_IGA_107745	1	35577822	DistortedAndUnexpSegreg
Peach_AO_0105683	1	35589540	Robust
Peach_AO_0105842	1	35637638	Robust
Peach_AO_0105855	1	35649704	Robust
Peach_AO_0105857	1	35649863	DistortedAndUnexpSegreg
SNP_IGA_108053	1	35673916	DistortedAndUnexpSegreg
Peach_AO_0105981	1	35719125	DistortedAndUnexpSegreg
Peach_AO_0106003	1	35736672	DistortedAndUnexpSegreg
SNP_IGA_108171	1	35737938	DistortedAndUnexpSegreg
SNP_IGA_108223	1	35745495	ShiftedHomo
SNP_IGA_108299	1	35785216	DistortedAndUnexpSegreg
Peach_AO_0106145	1	35785677	DistortedAndUnexpSegreg
Peach_AO_0106152	1	35788220	DistortedAndUnexpSegreg
SNP_IGA_108317	1	35790143	DistortedAndUnexpSegreg
Peach_AO_0106192	1	35799600	Robust
Peach_AO_0106249	1	35815115	DistortedAndUnexpSegreg
snp_scaffold_1_34844992	1	35818201	Monomorphic
Peach_AO_0106306	1	35831804	Robust
SNP_IGA_108532	1	35854290	DistortedAndUnexpSegreg
Peach_AO_0106390	1	35861475	DistortedAndUnexpSegreg
Peach_AO_0106439	1	35878194	DistortedAndUnexpSegreg
Peach_AO_0106520	1	35924295	DistortedAndUnexpSegreg
SNP_IGA_108721	1	35926707	DistortedAndUnexpSegreg
Peach_AO_0106616	1	35955362	Robust
SNP_IGA_108801	1	35962728	OneHomozygRare_HWE
Peach_AO_0106630	1	35965116	Robust
Peach_AO_0106670	1	35976274	DistortedAndUnexpSegreg
SNP_IGA_108858	1	35993817	ShiftedHomo
Peach_AO_0106704	1	36001549	Robust
Peach_AO_0106774	1	36027277	DistortedAndUnexpSegreg
SNP_IGA_108931	1	36034581	DistortedAndUnexpSegreg
Peach_AO_0106811	1	36036693	DistortedAndUnexpSegreg
Peach_AO_0106866	1	36084709	OneHomozygRare_HWE
SNP_IGA_109059	1	36108802	DistortedAndUnexpSegreg
Peach_AO_0106974	1	36110097	DistortedAndUnexpSegreg
Peach_AO_0107001	1	36118543	DistortedAndUnexpSegreg
SNP_IGA_109133	1	36142009	OneHomozygRare_NotHWE
Peach_AO_0107174	1	36173006	Robust
SNP_IGA_109223	1	36177446	Robust
SNP_IGA_109230	1	36185899	DistortedAndUnexpSegreg
Peach_AO_0107242	1	36193007	DistortedAndUnexpSegreg
SNP_IGA_109276	1	36201800	DistortedAndUnexpSegreg
SNP_IGA_109283	1	36204651	DistortedAndUnexpSegreg
SNP_IGA_109287	1	36205411	DistortedAndUnexpSegreg
SNP_IGA_109353	1	36241956	DistortedAndUnexpSegreg
SNP_IGA_109406	1	36245941	DistortedAndUnexpSegreg
Peach_AO_0107527	1	36275628	DistortedAndUnexpSegreg
Peach_AO_0107530	1	36276398	OneHomozygRare_HWE
Peach_AO_0107543	1	36278493	DistortedAndUnexpSegreg
SNP_IGA_109525	1	36284602	DistortedAndUnexpSegreg
Peach_AO_0107582	1	36293341	Monomorphic
Peach_AO_0107640	1	36301640	DistortedAndUnexpSegreg
SNP_IGA_109619	1	36312107	DistortedAndUnexpSegreg
SNP_IGA_109648	1	36325047	Robust
Peach_AO_0107708	1	36326669	DistortedAndUnexpSegreg
Peach_AO_0107817	1	36347207	OneHomozygRare_NotHWE
Peach_AO_0107828	1	36350631	DistortedAndUnexpSegreg
Peach_AO_0107860	1	36359787	Robust
Peach_AO_0107942	1	36393424	DistortedAndUnexpSegreg
SNP_IGA_109897	1	36399091	Robust
Peach_AO_0107977	1	36405767	Failed
Peach_AO_0107995	1	36418498	OneHomozygRare_NotHWE
SNP_IGA_109922	1	36421647	Robust
SNP_IGA_109973	1	36448616	ShiftedHomo
SNP_IGA_109979	1	36448923	ShiftedHomo
SNP_IGA_110041	1	36482331	Robust
Peach_AO_0108099	1	36483798	Robust
Peach_AO_0108132	1	36492764	Monomorphic
Peach_AO_0108205	1	36513109	DistortedAndUnexpSegreg
SNP_IGA_110208	1	36543891	Failed
SNP_IGA_110227	1	36551019	DistortedAndUnexpSegreg
SNP_IGA_110232	1	36551296	DistortedAndUnexpSegreg
SNP_IGA_110275	1	36554436	OneHomozygRare_HWE
Pp23Cl	1	36579434	DistortedAndUnexpSegreg
Peach_AO_0108459	1	36585366	Monomorphic
SNP_IGA_110413	1	36590926	DistortedAndUnexpSegreg
Peach_AO_0108487	1	36592632	OneHomozygRare_HWE
Peach_AO_0108499	1	36594223	DistortedAndUnexpSegreg
Peach_AO_0108511	1	36598223	DistortedAndUnexpSegreg
RosCOS0502-212	1	36608527	Monomorphic
RosCOS0502-134	1	36608603	Monomorphic
SNP_IGA_110540	1	36632274	DistortedAndUnexpSegreg
SNP_IGA_110550	1	36633634	Robust
SNP_IGA_110565	1	36637287	Robust
SNP_IGA_110571	1	36639053	DistortedAndUnexpSegreg
SNP_IGA_110608	1	36642537	DistortedAndUnexpSegreg
SNP_IGA_110634	1	36646945	DistortedAndUnexpSegreg
SNP_IGA_110638	1	36647046	DistortedAndUnexpSegreg
SNP_IGA_110712	1	36670774	Robust
Peach_AO_0108792	1	36675163	OneHomozygRare_HWE
Peach_AO_0108794	1	36675821	DistortedAndUnexpSegreg
Peach_AO_0108808	1	36679528	DistortedAndUnexpSegreg
SNP_IGA_110845	1	36722447	Robust
SNP_IGA_110850	1	36723542	Failed
SNP_IGA_110863	1	36728160	OneHomozygRare_HWE
Peach_AO_0108903	1	36741481	DistortedAndUnexpSegreg
Peach_AO_0108904	1	36741849	DistortedAndUnexpSegreg
Peach_AO_0108932	1	36744972	OneHomozygRare_HWE
SNP_IGA_110973	1	36765579	OneHomozygRare_NotHWE
SNP_IGA_110977	1	36766943	OneHomozygRare_HWE
SNP_IGA_110985	1	36767806	Failed
SNP_IGA_111017	1	36771628	ShiftedHomo
SNP_IGA_111026	1	36773575	DistortedAndUnexpSegreg
Peach_AO_0109053	1	36775892	DistortedAndUnexpSegreg
Peach_AO_0109055	1	36776150	OneHomozygRare_HWE
SNP_IGA_111054	1	36805333	Robust
Peach_AO_0109118	1	36808006	Robust
Peach_AO_0109142	1	36839114	Robust
Peach_AO_0109161	1	36875199	OneHomozygRare_NotHWE
Peach_AO_0109164	1	36875745	DistortedAndUnexpSegreg
Peach_AO_0109241	1	36904804	Robust
Peach_AO_0109269	1	36948923	OneHomozygRare_HWE
Peach_AO_0109326	1	36998078	DistortedAndUnexpSegreg
Peach_AO_0109349	1	37024599	Monomorphic
SNP_IGA_111259	1	37040892	DistortedAndUnexpSegreg
SNP_IGA_111307	1	37065225	DistortedAndUnexpSegreg
SNP_IGA_111314	1	37066136	DistortedAndUnexpSegreg
SNP_IGA_111329	1	37071398	DistortedAndUnexpSegreg
Peach_AO_0109492	1	37077926	DistortedAndUnexpSegreg
Peach_AO_0109495	1	37078755	DistortedAndUnexpSegreg
Peach_AO_0109497	1	37079635	DistortedAndUnexpSegreg
Peach_AO_0109512	1	37086539	Robust
Peach_AO_0109523	1	37092521	DistortedAndUnexpSegreg
Peach_AO_0109588	1	37152776	DistortedAndUnexpSegreg
Peach_AO_0109663	1	37228172	DistortedAndUnexpSegreg
SNP_IGA_111539	1	37242573	ShiftedHomo
SNP_IGA_111755	1	37306897	DistortedAndUnexpSegreg
Peach_AO_0109888	1	37317472	DistortedAndUnexpSegreg
SNP_IGA_111789	1	37318053	DistortedAndUnexpSegreg
SNP_IGA_111858	1	37373183	DistortedAndUnexpSegreg
SNP_IGA_111882	1	37390261	DistortedAndUnexpSegreg
Peach_AO_0110000	1	37399414	Robust
SNP_IGA_111946	1	37425560	Robust
Peach_AO_0110078	1	37452561	DistortedAndUnexpSegreg
Peach_AO_0110112	1	37476318	DistortedAndUnexpSegreg
SNP_IGA_112028	1	37482097	ShiftedHomo
SNP_IGA_112042	1	37501233	DistortedAndUnexpSegreg
SNP_IGA_112112	1	37534135	DistortedAndUnexpSegreg
Peach_AO_0110241	1	37545952	DistortedAndUnexpSegreg
Peach_AO_0110265	1	37555569	DistortedAndUnexpSegreg
Peach_AO_0110337	1	37582677	Monomorphic
SNP_IGA_112191	1	37591210	DistortedAndUnexpSegreg
Peach_AO_0110398	1	37627064	DistortedAndUnexpSegreg
Peach_AO_0110401	1	37632723	DistortedAndUnexpSegreg
Peach_AO_0110402	1	37633445	Robust
SNP_IGA_112271	1	37650962	DistortedAndUnexpSegreg
SNP_IGA_112351	1	37672019	DistortedAndUnexpSegreg
SNP_IGA_112376	1	37675584	DistortedAndUnexpSegreg
SNP_IGA_112398	1	37685367	Robust
SNP_IGA_112450	1	37699129	DistortedAndUnexpSegreg
SNP_IGA_112531	1	37709537	DistortedAndUnexpSegreg
SNP_IGA_112550	1	37711479	DistortedAndUnexpSegreg
SNP_IGA_112556	1	37713108	DistortedAndUnexpSegreg
Peach_AO_0110733	1	37716490	DistortedAndUnexpSegreg
Peach_AO_0110734	1	37716821	DistortedAndUnexpSegreg
Peach_AO_0110750	1	37719838	DistortedAndUnexpSegreg
SNP_IGA_112598	1	37720134	ShiftedHomo
SNP_IGA_112690	1	37732185	DistortedAndUnexpSegreg
SNP_IGA_112698	1	37734647	DistortedAndUnexpSegreg
Peach_AO_0111003	1	37786999	DistortedAndUnexpSegreg
Peach_AO_0111016	1	37791292	DistortedAndUnexpSegreg
Peach_AO_0111021	1	37799107	DistortedAndUnexpSegreg
SNP_IGA_112924	1	37804784	DistortedAndUnexpSegreg
SNP_IGA_112958	1	37824408	Robust
SNP_IGA_112998	1	37832258	DistortedAndUnexpSegreg
SNP_IGA_113033	1	37837517	DistortedAndUnexpSegreg
SNP_IGA_113039	1	37838303	Robust
SNP_IGA_113056	1	37850963	Failed
Peach_AO_0111248	1	37868363	DistortedAndUnexpSegreg
Peach_AO_0111267	1	37873040	OneHomozygRare_NotHWE
Peach_AO_0111276	1	37875742	DistortedAndUnexpSegreg
[truncated: 14,040 more rows]

## Sheet: ST3
Supplementary Table 3	Parent-child and Parent-Child-Child Mendelian inconsistent errors obtained in Genome Studio.
P-C Heritability
Child_DNA_Name	Parent_DNA_Name	SNP Correct	SNP Errors	SNP Total	P-C Heritability Freq	P-P-C Heritability Error
Andross	Fortuna	11535	1	11536	0.999913	8.67e-05
Autumn Grand	Late Legrand	11520	2	11522	0.999826	0.0001736
Adriática_3323	Carson	11537	2	11539	0.999827	0.0001733
Summergrand	Late Legrand	11493	7	11500	0.999391	0.0006087
Merriam	Everts_5058	11453	92	11545	0.992031	0.0079688
Wiser	Lovell	11420	109	11529	0.990546	0.0094544
Adriática_3323	Fortuna	11359	179	11538	0.984486	0.015514
Corona	Lovell	11351	181	11532	0.984305	0.0156955
Loadel	Lovell	11318	211	11529	0.981698	0.0183017
Andora_2273	Lovell	11293	238	11531	0.97936	0.02064
Carolyn_5205	Lovell	11216	315	11531	0.972682	0.0273176
Oom Sarell_5136	Kakamas	10979	548	11527	0.95246	0.0475405
P-P-C Heritability
Child_DNA_Name	Parent1_DNA_Name	Parent2_DNA_Name	SNP Correct	SNP Errors	SNP Total	P-P-C Heritability Freq	P-P-C Heritability Error
Klamt	Dixon_5054	Wiser	11533	2	11535	0.9998	0.0002
Walgant	Kakamas	Kakamas	11534	4	11538	0.9997	0.0003
Baladin V.T.	Vivian_5206	Vivian_5206	11525	10	11535	0.9991	0.0009
Adriática_3323	Fortuna	Carson	11353	182	11535	0.9842	0.0158
Merriam	Everts_5058	Everts_5058	10367	1178	11545	0.898	0.102
Baladin V.T.	Vivian_2289	Vivian_2289	5719	5816	11535	0.4958	0.5042

## Sheet: ST4
Supplementary Table 4	Global genetic differentiation values and inbreeding coefficients
	Actual	Lower Value	Upper Value
FST	0.0326	0.0029	0.0718
gST	0.0611	0.0237	0.1150
DJost	0.0060	-0.0007	0.0182
FIT	0.3431	0.2653	0.4257
FIS	0.3209	0.2400	0.4023

## Sheet: ST5
Supplementary Table 5	Phenotype information included in GWAS.
Individual Name	ID	Fruit hairiness	Flesh texture	Type of leaf gland
Adriática_3323	3323	Hairy	Non-melting	Reniform
Alcañiz 1	3097	Hairy	Non-melting	Reniform
Alcañiz 2	3098	Hairy	Non-melting	Reniform
Alejandro Dumas	351	Hairy	Non-melting	Reniform
Alquezar	VS-045	NA	NA	NA
Amarillo Calanda 131 AD	131	Hairy	Non-melting	Reniform
Amarillo de Octubre_3668	3668	Hairy	Non-melting	NA
Amarillo Octubre_5017	5017	Hairy	Non-melting	Reniform
Amarillo Temprano (Ebro)	5407	Hairy	Non-melting	Reniform
Andora_5018	5018	Hairy	Non-melting	Reniform
Andross	3253	Hairy	Non-melting	Globose
Aniversario	5369	Glabrous	Melting	Reniform
Armking 2	5021	Glabrous	Melting	Globose
Aurelio	5023	Glabrous	Melting	Reniform
Autumn Free	5024	Glabrous	Melting	Globose
Autumn Grand	5025	Glabrous	Melting	Reniform
Baby Gold-7	2564	Hairy	Non-melting	Reniform
Baby Gold-8	2565	Hairy	Non-melting	Reniform
Babygold 5_5026	5026	Hairy	Non-melting	Reniform
Baladin V.T.	5030	Hairy	Non-melting	Reniform
Biescas	VS-096	NA	NA	NA
Blanco Tardío_J_5373	5373	Hairy	Non-melting	Reniform
Blanco Tardío_I_5373_Rep1	5373	Glabrous	Melting	Reniform
Boltaña_148	VS-083	Glabrous	NA	NA
Bonet I	2831	Hairy	Non-melting	Reniform
Bonet IV	2834	Hairy	Non-melting	Reniform
Bowen	5033	Hairy	Non-melting	Globose
Buisan	5034	Hairy	Melting	Reniform
Calabacero	5306	Hairy	Non-melting	Globose
Calanda San Miguel	2383	Hairy	Non-melting	Reniform
Calanda Sonrosado	5410	Hairy	Non-melting	Reniform
Calanda Tardío del Pilar	1920	Hairy	Non-melting	Reniform
Campiel	3683	Hairy	Non-melting	Reniform
Campiel M.de Cierzo	5243	Hairy	Non-melting	Reniform
Campillo Rocho	5326	Hairy	Non-melting	Globose
Carolyn_5205	5205	Hairy	Non-melting	Reniform
Carson	2957	Hairy	Non-melting	Reniform
Castejon de Sobrarbe	VS-080	NA	NA	NA
Caterina	3137	Hairy	Non-melting	Reniform
CD-RCH	5041	Hairy	Non-melting	Reniform
Chucho Picudo	3575	Hairy	Non-melting	Reniform
Comodín	5044	Hairy	Non-melting	Reniform
Corona	5045	Hairy	Non-melting	Reniform
Crimson Gold	5049	Glabrous	Melting	Reniform
Croc Gebut	3688	Hairy	Non-melting	Reniform
Crown Princess	3661	Hairy	Non-melting	Globose
Daroca_141	VS-070	NA	NA	NA
Daroca_142	VS-071	Hairy	NA	NA
Daroca_144	VS-073	Glabrous	NA	NA
Deja-2	5051	Hairy	Non-melting	Reniform
Deja-3	5052	Hairy	Non-melting	Reniform
Del Gorro	2830	Hairy	Non-melting	Reniform
Diamante Amarillo	2581	Hairy	Non-melting	Globose
Dixon_5054	5054	Hairy	Non-melting	Reniform
Duraznillo 42B	5491	Hairy	Non-melting	Globose
Escolapio	5231	Hairy	Non-melting	Reniform
Everst_5058	5058	Hairy	Non-melting	Reniform
Flamekist	2970	Glabrous	Melting	Reniform
Flavorcrest	5212	Hairy	Melting	Reniform
Flavortop	2969	Glabrous	Melting	Reniform
Flordaglo	3665	Hairy	Melting	Reniform
Fraga 2	3684	Hairy	Non-melting	Reniform
Fraga B.D.	5072	Hairy	Non-melting	Globose
Garau	5076	Hairy	Non-melting	Reniform
Gaume	5078	Hairy	Non-melting	Reniform
Generoso	5079	Hairy	Non-melting	Globose
Goiri	3035	Hairy	Non-melting	Reniform
Golden Queen	2282	Hairy	Non-melting	Globose
Gomes	3063	Hairy	Non-melting	Globose
Halford	3059	Hairy	Non-melting	Globose
Infanta Isabel	1068	Hairy	Non-melting	Globose
Jerónimo	5009	Hairy	Non-melting	Reniform
Jerónimo Balate	5314	Hairy	Non-melting	Globose
Jerónimo Espuña	5312	Hairy	Non-melting	Globose
Jerónimo Prasio C-15	5266	Hairy	Non-melting	Globose
Juanito Noche	3696	Hairy	Non-melting	Reniform
Jungerman	2959	Hairy	Non-melting	Globose
Kakamas	2801	Hairy	Non-melting	Reniform
Keimoes_5090	5090	Hairy	Non-melting	Reniform
King David 3	5091	Glabrous	NA	Reniform
Klamt	3144	Hairy	Non-melting	Globose
L2-B	5101	Hairy	Non-melting	Reniform
La Escola_5093	5093	Hairy	Non-melting	Reniform
Late Legrand	5096	Glabrous	Non-melting	Reniform
Maluenda_5104	5104	Hairy	Non-melting	Reniform
Marti	3695	Hairy	Non-melting	Reniform
Maruja porvenir	2955	Hairy	Non-melting	Reniform
Mauri	3694	Hairy	Non-melting	Reniform
Mercil	3664	Hairy	Melting	Reniform
Merriam	5117	Hairy	Non-melting	Reniform
Merrill July Lady	5118	Hairy	NA	Reniform
Merrill Lisbeth	5119	Hairy	Melting	Reniform
Mid Gold	5120	Glabrous	Melting	Reniform
Miraflores Serapio	5122	Hairy	Non-melting	Globose
Montaced (Binaced)	5032	Hairy	Non-melting	Reniform
Montamar	5234	Hairy	Non-melting	Globose
Montañana_3148	3148	Hairy	Non-melting	Reniform
Montañana_5123	5123	Hairy	Non-melting	Globose
Montes de Cierzo	5124	Hairy	Non-melting	Reniform
Mosset	3682	Hairy	Non-melting	Reniform
Mountaingold_5217	5127	Hairy	Non-melting	Reniform
Nectar del Jalon	561	Hairy	Non-melting	Reniform
Nero	3673	Hairy	Non-melting	Reniform
NJC 97	3422	Hairy	Non-melting	Reniform
Novales_149	VS-094	NA	NA	NA
Novales_150	VS-095	NA	NA	NA
Nuevo	2803	Hairy	Non-melting	Globose
Oom Sarell_5136	5136	Hairy	Non-melting	Reniform
Pace 03-13_Paimet Simerenco	3828	Hairy	Melting	Reniform
Pace 03-14	3827	Hairy	Melting	Reniform
Paloro B	3058	Hairy	Non-melting	Reniform
Paraguayo Almudí_5139	5139	Hairy	Melting	Reniform
Paraguayo de Agosto	3669	Hairy	Melting	Globose
Paraguayo France	5409	Hairy	Melting	Reniform
Paraguayo Jota	5141	Hairy	Melting	Reniform
Paraguayo San Mateo	5143	Hairy	Melting	Reniform
Paraguayo T Robert	5144	Hairy	Melting	Reniform
Pavía Blanca	5582	Glabrous	Non-melting	Reniform
Pepita	5145	Hairy	Non-melting	Reniform
Pigat Susagna	5147	Hairy	Non-melting	Reniform
Pomar 1	5149	Hairy	Non-melting	Reniform
Queen Giant	3639	Glabrous	Melting	Globose
Redhaven 2467	5156	Hairy	Melting	Reniform
Rincal	5664	Hairy	Non-melting	Reniform
Risol_5550	5550	Hairy	Non-melting	Reniform
Roig de Aitona	5158	Hairy	Non-melting	Globose
Rojo de Tudela	5161	Hairy	Non-melting	Reniform
Rojo del Rito_3189	3189	Hairy	Non-melting	Reniform
Rojo Pilárica	3672	Hairy	Non-melting	Reniform
Rojo Piñana	3676	Hairy	Non-melting	Reniform
Rojo Pollero	3677	Hairy	Non-melting	Reniform
Rojo Septiembre	3571	Hairy	Non-melting	Reniform
Royal Glory	3662	Hairy	Non-melting	Reniform
Roza	5166	Hairy	Non-melting	Reniform
Rubi Rich	3658	Hairy	Non-melting	Reniform
San Lorenzo_5168	5168	Hairy	Non-melting	Reniform
San Ramón 1	3687	Hairy	Non-melting	Globose
Shasta	2286	Hairy	Non-melting	Reniform
Silver Rome	5414	NA	NA	NA
Spring Lady_5202	5202	Hairy	Melting	Globose
Sta Eulalia La Mayor_139	VS-046	NA	NA	NA
Sta Eulalia La Mayor_140	VS-048	NA	NA	NA
Stanford_2033	2033	Hairy	Non-melting	Globose
Starn_3062	3062	Hairy	Non-melting	Reniform
Starn_5488	5488	Hairy	Non-melting	Reniform
Sudanell 1 (2211)	5175	Hairy	Non-melting	Globose
Sudanell 3	2213	Hairy	Non-melting	Globose
Sudanell 3099 B.D.	5001	Hairy	Non-melting	Globose
Summergrand	3801	Glabrous	Melting	Reniform
Suncling	2805	Hairy	Non-melting	Reniform
Sunmel 1	5503	Hairy	Non-melting	Reniform
Super Crimson Gold_3657	3657	Glabrous	Melting	Globose
Tasty Free	5187	NA	NA	NA
Utiel BD	5191	Hairy	Non-melting	Reniform
Vadiello	VS-078	Hairy	NA	NA
Valdeltormo B.D.	5192	Hairy	Non-melting	Reniform
Valentín B.D.	5193	Hairy	Non-melting	Reniform
Venus	3660	Glabrous	Melting	Reniform
Vesuvio	2288	Hairy	Non-melting	Reniform
Villamayor B.D.	5258	Hairy	Melting	Reniform
Vivian_5206	5206	Hairy	Non-melting	Reniform
Walgant	3247	Hairy	Non-melting	Reniform
Weinberger	5209	Glabrous	Melting	Reniform
Wiser	3064	Hairy	Non-melting	Reniform
Zaragozano Amarillo	2857	Hairy	Non-melting	Reniform
Zaragozano Rojo	2858	Hairy	Non-melting	Reniform
Zaragozano_553	553	Hairy	Non-melting	Reniform

## Sheet: ST6
Supplementary Table 6	Significant SNPs detected.
Trait	SNP	Chromosome	Position	P.value	MAF	Rsquare.of.Model.with.SNP	FDR_Adjusted_P-values	p-value adjustment (*=0.01 )(**=0.05)
Flesh texture	SNP_IGA_386778	4	4306535	3.1178e-06	0.129139	0.719064	0.00600124	**
Flesh texture	SNP_IGA_389796	4	4988091	1.60267e-07	0.0960265	0.734102	0.00185093	*
Flesh texture	Peach_AO_0687706	6	28456008	1.04591e-06	0.10596	0.724517	0.0030198	**
Flesh texture	SNP_IGA_696280	6	28466341	1.04591e-06	0.10596	0.724517	0.0030198	**
Flesh texture	SNP_IGA_696241	6	28456116	4.71396e-07	0.109272	0.728555	0.00272207	*
Flesh texture	SNP_IGA_786984	7	19168968	1.41706e-06	0.0960265	0.722991	0.00327313	**
Fruit hairiness	Peach_AO_0417637	4	2519322	1.52324e-06	0.146497	0.814087	0.00135171	**
Fruit hairiness	SNP_IGA_382003	4	2535773	1.52324e-06	0.146497	0.814087	0.00135171	**
Fruit hairiness	SNP_IGA_383043	4	2889610	4.51489e-07	0.16879	0.81799	0.00104285	*
Fruit hairiness	Peach_AO_0418802	4	2898399	4.51489e-07	0.16879	0.81799	0.00104285	*
Fruit hairiness	SNP_IGA_383080	4	2900231	4.51489e-07	0.16879	0.81799	0.00104285	*
Fruit hairiness	SNP_IGA_602512	5	16611555	1.75562e-06	0.273885	0.813636	0.00135171	**
Fruit hairiness	Peach_AO_0589885	5	16627880	1.75562e-06	0.273885	0.813636	0.00135171	**
Fruit hairiness	SNP_IGA_602901	5	16702088	1.75562e-06	0.273885	0.813636	0.00135171	**
Fruit hairiness	Pp05_16645791	5	16645791	1.75562e-06	0.273885	0.813636	0.00135171	**
Fruit hairiness	SNP_IGA_602331	5	16550893	1.65232e-06	0.270701	0.813829	0.00135171	**
Fruit hairiness	Peach_AO_0589504	5	16508401	1.48127e-06	0.27707	0.814176	0.00135171	**
Fruit hairiness	Peach_AO_0589769	5	16586438	1.48127e-06	0.27707	0.814176	0.00135171	**
Fruit hairiness	Peach_AO_0590235	5	16745447	4.87154e-10	0.213376	0.841248	2.81307e-06	*
Fruit hairiness	Peach_AO_0589900	5	16633122	2.95907e-10	0.210191	0.843035	2.81307e-06	*
Fruit hairiness	Peach_AO_0677784	6	25860751	6.05453e-07	0.0732484	0.817042	0.0011654	*
Type of leaf gland	SNP_IGA_275049	2	22098700	1.2061e-07	0.240132	0.293807	0.000232154	*
Type of leaf gland	Peach_AO_0288030	2	22098714	1.2061e-07	0.240132	0.293807	0.000232154	*
Type of leaf gland	SNP_IGA_776653	7	14753057	9.79226e-08	0.259868	0.296681	0.000232154	*
Type of leaf gland	SNP_IGA_776659	7	14753256	9.79226e-08	0.259868	0.296681	0.000232154	*
Type of leaf gland	Peach_AO_0756636	7	14873789	1.87322e-06	0.391447	0.256823	0.00196671	**
Type of leaf gland	Peach_AO_0756649	7	14887153	2.48857e-06	0.404605	0.253083	0.00239504	**
Type of leaf gland	SNP_IGA_776826	7	14891881	5.80886e-07	0.368421	0.272419	0.000745405	*
Type of leaf gland	SNP_IGA_776994	7	14942937	9.79226e-08	0.259868	0.296681	0.000232154	*
Type of leaf gland	Peach_AO_0756890	7	14952160	5.13535e-08	0.256579	0.305639	0.000232154	*
Type of leaf gland	SNP_IGA_777469	7	15079949	4.04946e-06	0.3125	0.246712	0.00359748	**
Type of leaf gland	SNP_IGA_777798	7	15180326	6.49963e-07	0.309211	0.27091	0.000750642	*
Type of leaf gland	Peach_AO_0759572	7	15668238	2.19078e-07	0.230263	0.285626	0.000316267	*
Type of leaf gland	SNP_IGA_779009	7	15679702	2.19078e-07	0.230263	0.285626	0.000316267	*

## Sheet: ST7
Supplementary Table 7	SnpEff prediction effects obtained.
CHR	POS	SNP_ID	REF	ALT	INFO	TYPE	IMPACT	GENE
Pp02	22098700	SNP_IGA_275049	T	C	ANN=C	downstream_gene_variant	MODIFIER	Prupe.2G175200
Pp02	22098700	SNP_IGA_275049	T	C	ANN=C	missense_variant	MODERATE	Prupe.2G175100
Pp02	22098714	Peach_AO_0288030	G	A	ANN=A	downstream_gene_variant	MODIFIER	Prupe.2G175200
Pp02	22098714	Peach_AO_0288030	G	A	ANN=A	synonymous_variant	LOW	Prupe.2G175100
Pp04	2519322	Peach_AO_0417637	C	T	ANN=T	3_prime_UTR_variant	MODIFIER	Prupe.4G052400
Pp04	2519322	Peach_AO_0417637	C	T	ANN=T	upstream_gene_variant	MODIFIER	Prupe.4G052200
Pp04	2519322	Peach_AO_0417637	C	T	ANN=T	upstream_gene_variant	MODIFIER	Prupe.4G052300
Pp04	2535773	SNP_IGA_382003	A	G	ANN=G	synonymous_variant	LOW	Prupe.4G052600
Pp04	2889610	SNP_IGA_383043	T	C	ANN=C	downstream_gene_variant	MODIFIER	Prupe.4G060600
Pp04	2889610	SNP_IGA_383043	T	C	ANN=C	missense_variant	MODERATE	Prupe.4G060500
Pp04	2889610	SNP_IGA_383043	T	C	ANN=C	upstream_gene_variant	MODIFIER	Prupe.4G060700
Pp04	2898399	Peach_AO_0418802	T	C	ANN=C	downstream_gene_variant	MODIFIER	Prupe.4G060700
Pp04	2898399	Peach_AO_0418802	T	C	ANN=C	downstream_gene_variant	MODIFIER	Prupe.4G060800
Pp04	2898399	Peach_AO_0418802	T	C	ANN=C	intron_variant	MODIFIER	Prupe.4G060900
Pp04	2898399	Peach_AO_0418802	T	C	ANN=C	upstream_gene_variant	MODIFIER	Prupe.4G061000
Pp04	2900231	SNP_IGA_383080	T	C	ANN=C	downstream_gene_variant	MODIFIER	Prupe.4G060800
Pp04	2900231	SNP_IGA_383080	T	C	ANN=C	synonymous_variant	LOW	Prupe.4G060900
Pp04	2900231	SNP_IGA_383080	T	C	ANN=C	upstream_gene_variant	MODIFIER	Prupe.4G061000
Pp04	4306535	SNP_IGA_386778	C	T	ANN=T	downstream_gene_variant	MODIFIER	Prupe.4G087700
Pp04	4306535	SNP_IGA_386778	C	T	ANN=T	intron_variant	MODIFIER	Prupe.4G087800
Pp04	4306535	SNP_IGA_386778	C	T	ANN=T	upstream_gene_variant	MODIFIER	Prupe.4G087600
Pp04	4306535	SNP_IGA_386778	C	T	ANN=T	upstream_gene_variant	MODIFIER	Prupe.4G087900
Pp04	4988091	SNP_IGA_389796	C	T	ANN=T	downstream_gene_variant	MODIFIER	Prupe.4G098100
Pp04	4988091	SNP_IGA_389796	C	T	ANN=T	downstream_gene_variant	MODIFIER	Prupe.4G098300
Pp04	4988091	SNP_IGA_389796	C	T	ANN=T	synonymous_variant	LOW	Prupe.4G098200
Pp05	16508401	Peach_AO_0589504	A	G	ANN=G	downstream_gene_variant	MODIFIER	Prupe.5G206800
Pp05	16508401	Peach_AO_0589504	A	G	ANN=G	intergenic_region	MODIFIER	Prupe.5G206800-Prupe.5G206900
Pp05	16508401	Peach_AO_0589504	A	G	ANN=G	upstream_gene_variant	MODIFIER	Prupe.5G206700
Pp05	16550893	SNP_IGA_602331	A	G	ANN=G	synonymous_variant	LOW	Prupe.5G207500
Pp05	16586438	Peach_AO_0589769	T	C	ANN=C	intergenic_region	MODIFIER	Prupe.5G208100-Prupe.5G208200
Pp05	16586438	Peach_AO_0589769	T	C	ANN=C	upstream_gene_variant	MODIFIER	Prupe.5G208100
Pp05	16611555	SNP_IGA_602512	G	A	ANN=A	downstream_gene_variant	MODIFIER	Prupe.5G208200
Pp05	16611555	SNP_IGA_602512	G	A	ANN=A	missense_variant	MODERATE	Prupe.5G208300
Pp05	16627880	Peach_AO_0589885	G	A	ANN=A	downstream_gene_variant	MODIFIER	Prupe.5G208400
Pp05	16627880	Peach_AO_0589885	G	A	ANN=A	intergenic_region	MODIFIER	Prupe.5G208400-Prupe.5G208500
Pp05	16627880	Peach_AO_0589885	G	A	ANN=A	upstream_gene_variant	MODIFIER	Prupe.5G208500
Pp05	16633122	Peach_AO_0589900	A	G	ANN=G	downstream_gene_variant	MODIFIER	Prupe.5G208500
Pp05	16633122	Peach_AO_0589900	A	G	ANN=G	downstream_gene_variant	MODIFIER	Prupe.5G208700
Pp05	16633122	Peach_AO_0589900	A	G	ANN=G	intergenic_region	MODIFIER	Prupe.5G208500-Prupe.5G208600
Pp05	16633122	Peach_AO_0589900	A	G	ANN=G	upstream_gene_variant	MODIFIER	Prupe.5G208600
Pp05	16645791	Pp05_16645791	A	C	ANN=C	downstream_gene_variant	MODIFIER	Prupe.5G208900
Pp05	16645791	Pp05_16645791	A	C	ANN=C	downstream_gene_variant	MODIFIER	Prupe.5G209000
Pp05	16645791	Pp05_16645791	A	C	ANN=C	downstream_gene_variant	MODIFIER	Prupe.5G209100
Pp05	16645791	Pp05_16645791	A	C	ANN=C	downstream_gene_variant	MODIFIER	Prupe.5G209200
Pp05	16645791	Pp05_16645791	A	C	ANN=C	intergenic_region	MODIFIER	Prupe.5G208900-Prupe.5G209000
Pp05	16702088	SNP_IGA_602901	C	A	ANN=A	downstream_gene_variant	MODIFIER	Prupe.5G210000
Pp05	16702088	SNP_IGA_602901	C	A	ANN=A	missense_variant	MODERATE	Prupe.5G209900
Pp05	16702088	SNP_IGA_602901	C	A	ANN=A	upstream_gene_variant	MODIFIER	Prupe.5G209800
Pp05	16702088	SNP_IGA_602901	C	A	ANN=A	upstream_gene_variant	MODIFIER	Prupe.5G210100
Pp05	16745447	Peach_AO_0590235	G	A	ANN=A	downstream_gene_variant	MODIFIER	Prupe.5G210700
Pp05	16745447	Peach_AO_0590235	G	A	ANN=A	intergenic_region	MODIFIER	Prupe.5G210500-Prupe.5G210600
Pp05	16745447	Peach_AO_0590235	G	A	ANN=A	upstream_gene_variant	MODIFIER	Prupe.5G210500
Pp05	16745447	Peach_AO_0590235	G	A	ANN=A	upstream_gene_variant	MODIFIER	Prupe.5G210600
Pp06	25860751	Peach_AO_0677784	T	C	ANN=C	intergenic_region	MODIFIER	Prupe.6G273600-Prupe.6G273700
Pp06	25860751	Peach_AO_0677784	T	C	ANN=C	upstream_gene_variant	MODIFIER	Prupe.6G273600
Pp06	25860751	Peach_AO_0677784	T	C	ANN=C	upstream_gene_variant	MODIFIER	Prupe.6G273700
Pp06	28456008	Peach_AO_0687706	C	A	ANN=A	synonymous_variant	LOW	Prupe.6G322700
Pp06	28456008	Peach_AO_0687706	C	A	ANN=A	upstream_gene_variant	MODIFIER	Prupe.6G322500
Pp06	28456008	Peach_AO_0687706	C	A	ANN=A	upstream_gene_variant	MODIFIER	Prupe.6G322600
Pp06	28456116	SNP_IGA_696241	A	G	ANN=G	synonymous_variant	LOW	Prupe.6G322700
Pp06	28456116	SNP_IGA_696241	A	G	ANN=G	upstream_gene_variant	MODIFIER	Prupe.6G322500
Pp06	28456116	SNP_IGA_696241	A	G	ANN=G	upstream_gene_variant	MODIFIER	Prupe.6G322600
Pp06	28466341	SNP_IGA_696280	G	T	ANN=T	missense_variant&splice_region_variant	MODERATE	Prupe.6G322800
Pp07	14753057	SNP_IGA_776653	A	G	ANN=G	downstream_gene_variant	MODIFIER	Prupe.7G125700
Pp07	14753057	SNP_IGA_776653	A	G	ANN=G	missense_variant	MODERATE	Prupe.7G125600
Pp07	14753256	SNP_IGA_776659	T	G	ANN=G	downstream_gene_variant	MODIFIER	Prupe.7G125700
Pp07	14753256	SNP_IGA_776659	T	G	ANN=G	missense_variant	MODERATE	Prupe.7G125600
Pp07	14873789	Peach_AO_0756636	A	C	ANN=C	downstream_gene_variant	MODIFIER	Prupe.7G128200
Pp07	14873789	Peach_AO_0756636	A	C	ANN=C	intergenic_region	MODIFIER	Prupe.7G128200-Prupe.7G128300
Pp07	14887153	Peach_AO_0756649	G	A	ANN=A	3_prime_UTR_variant	MODIFIER	Prupe.7G128400
Pp07	14887153	Peach_AO_0756649	G	A	ANN=A	downstream_gene_variant	MODIFIER	Prupe.7G128300
Pp07	14887153	Peach_AO_0756649	G	A	ANN=A	downstream_gene_variant	MODIFIER	Prupe.7G128500
Pp07	14887153	Peach_AO_0756649	G	A	ANN=A	downstream_gene_variant	MODIFIER	Prupe.7G128600
Pp07	14891881	SNP_IGA_776826	A	G	ANN=G	downstream_gene_variant	MODIFIER	Prupe.7G128400
Pp07	14891881	SNP_IGA_776826	A	G	ANN=G	downstream_gene_variant	MODIFIER	Prupe.7G128700
Pp07	14891881	SNP_IGA_776826	A	G	ANN=G	missense_variant	MODERATE	Prupe.7G128600
Pp07	14891881	SNP_IGA_776826	A	G	ANN=G	upstream_gene_variant	MODIFIER	Prupe.7G128500
Pp07	14942937	SNP_IGA_776994	T	G	ANN=G	downstream_gene_variant	MODIFIER	Prupe.7G129400
Pp07	14942937	SNP_IGA_776994	T	G	ANN=G	synonymous_variant	LOW	Prupe.7G129500
Pp07	14952160	Peach_AO_0756890	T	C	ANN=C	intergenic_region	MODIFIER	Prupe.7G129500-Prupe.7G129600
Pp07	15079949	SNP_IGA_777469	T	C	ANN=C	downstream_gene_variant	MODIFIER	Prupe.7G131800
Pp07	15079949	SNP_IGA_777469	T	C	ANN=C	synonymous_variant	LOW	Prupe.7G131700
Pp07	15079949	SNP_IGA_777469	T	C	ANN=C	upstream_gene_variant	MODIFIER	Prupe.7G131600
Pp07	15180326	SNP_IGA_777798	G	T	ANN=T	synonymous_variant	LOW	Prupe.7G133300
Pp07	15668238	Peach_AO_0759572	A	G	ANN=G	missense_variant	MODERATE	Prupe.7G141300
Pp07	15668238	Peach_AO_0759572	A	G	ANN=G	upstream_gene_variant	MODIFIER	Prupe.7G141200
Pp07	15679702	SNP_IGA_779009	A	G	ANN=G	synonymous_variant	LOW	Prupe.7G141400
Pp07	19168968	SNP_IGA_786984	G	T	ANN=T	missense_variant	MODERATE	Prupe.7G208900
Pp07	19168968	SNP_IGA_786984	G	T	ANN=T	upstream_gene_variant	MODIFIER	Prupe.7G208800
Pp07	19168968	SNP_IGA_786984	G	T	ANN=T	upstream_gene_variant	MODIFIER	Prupe.7G209000

## Sheet: ST8
Supplementary Table 8	Orthologous genes obtained in Panther database.
Gene ID	Mapped Ids	Ortholog	Panther Famiily/Subfamily	Panther Protein Class	Species
PRUPE|Gene_ORFName=PRUPE_4G087800|UniProtKB=A0A251PHQ0	Prupe_4G087800	F-box domain-containing protein;PRUPE_4G087800;ortholog	F-BOX/LRR PROTEIN-RELATED (PTHR38926:SF2)		Prunus persica
PRUPE|EnsemblGenome=PRUPE_4G087700|UniProtKB=M5WTR4	Prupe_4G087700	F-box domain-containing protein;PRUPE_4G087700;ortholog	F-BOX/LRR PROTEIN-RELATED (PTHR38926:SF2)		Prunus persica
PRUPE|EnsemblGenome=PRUPE_4G087600|UniProtKB=M5WHV6	Prupe_4G087600	Uncharacterized protein;PRUPE_4G087600;ortholog	MYOSIN HEAVY CHAIN-LIKE PROTEIN (PTHR38378:SF3)		Prunus persica
PRUPE|Gene_ORFName=PRUPE_4G087900|UniProtKB=A0A251PHQ1	Prupe_4G087900	F-box domain-containing protein;PRUPE_4G087900;ortholog	F-BOX/LRR PROTEIN-RELATED (PTHR38926:SF2)		Prunus persica
PRUPE|EnsemblGenome=PRUPE_4G098200|UniProtKB=M5WZI8	Prupe_4G098200	FAD-binding PCMH-type domain-containing protein;PRUPE_4G098200;ortholog	BERBERINE BRIDGE ENZYME-LIKE 23 (PTHR32448:SF95)		Prunus persica
PRUPE|Gene_ORFName=PRUPE_4G098300|UniProtKB=A0A251PI92	Prupe_4G098300	FAD-binding PCMH-type domain-containing protein;PRUPE_4G098300;ortholog	BERBERINE BRIDGE ENZYME-LIKE 19-RELATED (PTHR32448:SF34)		Prunus persica
PRUPE|Gene_ORFName=PRUPE_4G098100|UniProtKB=A0A251PLG1	Prupe_4G098100	Uncharacterized protein;PRUPE_4G098100;ortholog			Prunus persica
PRUPE|EnsemblGenome=PRUPE_7G208900|UniProtKB=M5WGX4	Prupe_7G208900	Malectin_like domain-containing protein;PRUPE_7G208900;ortholog	MALECTIN_LIKE DOMAIN-CONTAINING PROTEIN (PTHR45631:SF125)		Prunus persica
PRUPE|Gene_ORFName=PRUPE_7G208800|UniProtKB=A0A251NGK9	Prupe_7G208800	Protein kinase domain-containing protein;PRUPE_7G208800;ortholog	RECEPTOR-LIKE SERINE/THREONINE-PROTEIN KINASE (PTHR27002:SF422)	transmembrane signal receptor(PC00197)	Prunus persica
PRUPE|Gene_ORFName=PRUPE_7G209000|UniProtKB=A0A251NEM8	Prupe_7G209000	LOB domain-containing protein;PRUPE_7G209000;ortholog	LOB DOMAIN-CONTAINING PROTEIN 5-RELATED (PTHR31301:SF103)		Prunus persica
PRUPE|EnsemblGenome=PRUPE_6G322600|UniProtKB=M5W820	Prupe_6G322600	C2 domain-containing protein;PRUPE_6G322600;ortholog	PROTEIN SRC2 HOMOLOG (PTHR32246:SF91)		Prunus persica
PRUPE|Gene_ORFName=PRUPE_6G322500|UniProtKB=A0A251NYP7	Prupe_6G322500	C2 domain-containing protein;PRUPE_6G322500;ortholog	PROTEIN SRC2 HOMOLOG (PTHR32246:SF91)		Prunus persica
PRUPE|Gene_ORFName=PRUPE_6G322700|UniProtKB=A0A251NYR3	Prupe_6G322700	PWWP domain-containing protein;PRUPE_6G322700;ortholog	PWWP DOMAIN-CONTAINING PROTEIN (PTHR10688:SF5)		Prunus persica
PRUPE|EnsemblGenome=PRUPE_6G322800|UniProtKB=M5WQY4	Prupe_6G322800	ACB domain-containing protein;PRUPE_6G322800;ortholog	ACYL-COA-BINDING DOMAIN-CONTAINING PROTEIN 4 (PTHR46093:SF3)		Prunus persica
PRUPE|EnsemblGenome=PRUPE_4G052200|UniProtKB=M5WMV4	Prupe_4G052200	Uncharacterized protein;PRUPE_4G052200;ortholog	E6-LIKE PROTEIN (PTHR35274:SF2)		Prunus persica
PRUPE|EnsemblGenome=PRUPE_4G052300|UniProtKB=M5WPK8	Prupe_4G052300	Uncharacterized protein;PRUPE_4G052300;ortholog	OS04G0475300 PROTEIN (PTHR38364:SF1)		Prunus persica
PRUPE|Gene_ORFName=PRUPE_4G052400|UniProtKB=A0A251PG25	Prupe_4G052400	Alpha-1,4 glucan phosphorylase;PRUPE_4G052400;ortholog	ALPHA-1,4 GLUCAN PHOSPHORYLASE (PTHR11468:SF30)	glycosyltransferase(PC00111)	Prunus persica
PRUPE|Gene_ORFName=PRUPE_4G052600|UniProtKB=A0A251PG33	Prupe_4G052600	Uncharacterized protein;PRUPE_4G052600;ortholog	HOMEOBOX-DDT DOMAIN PROTEIN RLT1 (PTHR36968:SF13)	homeodomain transcription factor(PC00119)	Prunus persica
PRUPE|EnsemblGenome=PRUPE_4G060500|UniProtKB=M5WPA7	Prupe_4G060500	Uncharacterized protein;PRUPE_4G060500;ortholog	PLANT-SPECIFIC TFIIB-RELATED PROTEIN PTF2 (PTHR11618:SF70)	general transcription factor(PC00259)	Prunus persica
PRUPE|EnsemblGenome=PRUPE_4G060600|UniProtKB=M5WN02	Prupe_4G060600	Uncharacterized protein;PRUPE_4G060600;ortholog	SUBFAMILY NOT NAMED (PTHR31676:SF160)		Prunus persica
PRUPE|EnsemblGenome=PRUPE_4G060700|UniProtKB=M5WRP7	Prupe_4G060700	Uncharacterized protein;PRUPE_4G060700;ortholog	SUBFAMILY NOT NAMED (PTHR31676:SF160)		Prunus persica
PRUPE|Gene_ORFName=PRUPE_4G060900|UniProtKB=A0A251PGH0	Prupe_4G060900	DUF676 domain-containing protein;PRUPE_4G060900;ortholog	DUF676 DOMAIN-CONTAINING PROTEIN (PTHR12482:SF11)		Prunus persica
PRUPE|EnsemblGenome=PRUPE_4G061000|UniProtKB=M5WUQ9	Prupe_4G061000	14_3_3 domain-containing protein;PRUPE_4G061000;ortholog	14-3-3 PROTEIN ZETA (PTHR18860:SF106)	scaffold/adaptor protein(PC00226)	Prunus persica
PRUPE|Gene_ORFName=PRUPE_4G060800|UniProtKB=A0A251PJS4	Prupe_4G060800	HMA domain-containing protein;PRUPE_4G060800;ortholog	HMA DOMAIN-CONTAINING PROTEIN (PTHR22814:SF312)		Prunus persica
PRUPE|EnsemblGenome=PRUPE_5G206800|UniProtKB=M5WCG6	Prupe_5G206800	Uncharacterized protein;PRUPE_5G206800;ortholog	PROTEIN SPIRAL1 (PTHR33403:SF16)		Prunus persica
PRUPE|Gene_ORFName=PRUPE_5G206700|UniProtKB=A0A251PBC9	Prupe_5G206700	Uncharacterized protein;PRUPE_5G206700;ortholog	EXPRESSED PROTEIN (PTHR36886:SF7)		Prunus persica
PRUPE|EnsemblGenome=PRUPE_5G207500|UniProtKB=M5WCS0	Prupe_5G207500	Uncharacterized protein;PRUPE_5G207500;ortholog	CYTOCHROME P450 FAMILY PROTEIN (PTHR47946:SF14)	oxygenase(PC00177)	Prunus persica
PRUPE|EnsemblGenome=PRUPE_5G208100|UniProtKB=M5WCF2	Prupe_5G208100	COBRA-like protein;PRUPE_5G208100;ortholog	COBRA-LIKE PROTEIN 4 (PTHR31673:SF23)		Prunus persica
PRUPE|EnsemblGenome=PRUPE_5G208300|UniProtKB=M5W9A5	Prupe_5G208300	SBP-type domain-containing protein;PRUPE_5G208300;ortholog	SBP-TYPE DOMAIN-CONTAINING PROTEIN (PTHR31251:SF77)		Prunus persica
PRUPE|EnsemblGenome=PRUPE_5G208200|UniProtKB=M5WMI1	Prupe_5G208200	UDP-arabinopyranose mutase;PRUPE_5G208200;ortholog	UDP-ARABINOPYRANOSE MUTASE 3 (PTHR31682:SF33)	mutase(PC00160)	Prunus persica
PRUPE|EnsemblGenome=PRUPE_5G208400|UniProtKB=Q4F8B3	Prupe_5G208400	MADS box protein;MADS2;ortholog	MADS-BOX TRANSCRIPTION FACTOR (PTHR11945:SF703)	MADS box transcription factor(PC00250)	Prunus persica
PRUPE|EnsemblGenome=PRUPE_5G208500|UniProtKB=Q3ZU97	Prupe_5G208500	Putative MADS box protein;PRUPE_5G208500;ortholog	AGAMOUS-LIKE MADS-BOX PROTEIN AGL8 (PTHR11945:SF663)	MADS box transcription factor(PC00250)	Prunus persica
PRUPE|Gene_ORFName=PRUPE_5G208600|UniProtKB=A0A251PBI1	Prupe_5G208600	Usp domain-containing protein;PRUPE_5G208600;ortholog	USP DOMAIN-CONTAINING PROTEIN (PTHR47000:SF3)	hydrolase(PC00121)	Prunus persica
PRUPE|EnsemblGenome=PRUPE_5G208700|UniProtKB=M5WGK1	Prupe_5G208700	Uncharacterized protein;PRUPE_5G208700;ortholog	ADP,ATP CARRIER PROTEIN ER-ANT1 (PTHR45635:SF8)	transfer/carrier protein(PC00219)	Prunus persica
PRUPE|Gene_ORFName=PRUPE_5G209200|UniProtKB=A0A251PBI8	Prupe_5G209200	Uncharacterized protein;PRUPE_5G209200;ortholog	ISOASPARTYL PEPTIDASE/L-ASPARAGINASE (PTHR10188:SF37)	protease(PC00190)	Prunus persica
PRUPE|Gene_ORFName=PRUPE_5G209100|UniProtKB=A0A251PBK6	Prupe_5G209100	Sulfotransferase;PRUPE_5G209100;ortholog	SULFOTRANSFERASE 4A1 (PTHR11783:SF100)	transferase(PC00220)	Prunus persica
PRUPE|Gene_ORFName=PRUPE_5G209000|UniProtKB=A0A251PBI7	Prupe_5G209000	Sulfotransferase;PRUPE_5G209000;ortholog	SULFOTRANSFERASE 4A1 (PTHR11783:SF100)	transferase(PC00220)	Prunus persica
PRUPE|EnsemblGenome=PRUPE_5G208900|UniProtKB=M5WBI9	Prupe_5G208900	Hexosyltransferase;PRUPE_5G208900;ortholog	GALACTURONOSYLTRANSFERASE-RELATED (PTHR32116:SF20)	transferase(PC00220)	Prunus persica
PRUPE|Gene_ORFName=PRUPE_5G210100|UniProtKB=A0A251PBM7	Prupe_5G210100	Uncharacterized protein;PRUPE_5G210100;ortholog	SUBFAMILY NOT NAMED (PTHR33914:SF4)	chaperone(PC00072)	Prunus persica
PRUPE|EnsemblGenome=PRUPE_5G210000|UniProtKB=M5WUS6	Prupe_5G210000	Uncharacterized protein;PRUPE_5G210000;ortholog	PROTEIN MICROTUBULE BINDING PROTEIN 2C (PTHR35502:SF2)		Prunus persica
PRUPE|Gene_ORFName=PRUPE_5G209800|UniProtKB=A0A251PBK2	Prupe_5G209800	Uncharacterized protein;PRUPE_5G209800;ortholog	ATP-DEPENDENT HELICASE HRQ1 (PTHR47957:SF3)		Prunus persica
PRUPE|Gene_ORFName=PRUPE_5G209900|UniProtKB=A0A251PBK4	Prupe_5G209900	Uncharacterized protein;PRUPE_5G209900;ortholog	PROTEIN BREAKING OF ASYMMETRY IN THE STOMATAL LINEAGE (PTHR33914:SF3)	chaperone(PC00072)	Prunus persica
PRUPE|Gene_ORFName=PRUPE_5G210700|UniProtKB=A0A251PBM8	Prupe_5G210700	Uncharacterized protein;PRUPE_5G210700;ortholog	PHD-TYPE DOMAIN-CONTAINING PROTEIN (PTHR47177:SF4)		Prunus persica
PRUPE|EnsemblGenome=PRUPE_5G210600|UniProtKB=M5WCF9	Prupe_5G210600	PI3K/PI4K domain-containing protein;PRUPE_5G210600;ortholog	PI3K/PI4K DOMAIN-CONTAINING PROTEIN (PTHR45800:SF36)	nucleotide kinase(PC00172)	Prunus persica
PRUPE|Gene_ORFName=PRUPE_5G210500|UniProtKB=A0A251PBM0	Prupe_5G210500	BHLH domain-containing protein;PRUPE_5G210500;ortholog	BHLH DOMAIN-CONTAINING PROTEIN (PTHR46412:SF3)	basic helix-loop-helix transcription factor(PC00055)	Prunus persica
PRUPE|Gene_ORFName=PRUPE_6G273600|UniProtKB=A0A251NWK3	Prupe_6G273600	Uncharacterized protein;PRUPE_6G273600;ortholog			Prunus persica
PRUPE|Gene_ORFName=PRUPE_6G273700|UniProtKB=A0A251NWJ5	Prupe_6G273700	Uncharacterized protein;PRUPE_6G273700;ortholog	DUF247 DOMAIN PROTEIN (PTHR31549:SF152)		Prunus persica
PRUPE|Gene_ORFName=PRUPE_7G125600|UniProtKB=A0A251NAM9	Prupe_7G125600	Uncharacterized protein;PRUPE_7G125600;ortholog	DYW_DEAMINASE DOMAIN-CONTAINING PROTEIN (PTHR47929:SF21)		Prunus persica
PRUPE|EnsemblGenome=PRUPE_7G125700|UniProtKB=M5VR48	Prupe_7G125700	ANK_REP_REGION domain-containing protein;PRUPE_7G125700;ortholog	ANK_REP_REGION DOMAIN-CONTAINING PROTEIN (PTHR24136:SF15)		Prunus persica
PRUPE|EnsemblGenome=PRUPE_7G128200|UniProtKB=M5W7Y3	Prupe_7G128200	Uncharacterized protein;PRUPE_7G128200;ortholog	DUF4050 DOMAIN-CONTAINING PROTEIN (PTHR33373:SF23)		Prunus persica
PRUPE|EnsemblGenome=PRUPE_7G128300|UniProtKB=M5VWH6	Prupe_7G128300	MoCF_biosynth domain-containing protein;PRUPE_7G128300;ortholog	FAD SYNTHASE (PTHR23293:SF9)	transferase(PC00220)	Prunus persica
PRUPE|EnsemblGenome=PRUPE_7G128500|UniProtKB=M5VPU3	Prupe_7G128500	S-adenosylmethionine synthase;PRUPE_7G128500;ortholog	S-ADENOSYLMETHIONINE SYNTHASE 3 (PTHR11964:SF61)	nucleotidyltransferase(PC00174)	Prunus persica
PRUPE|EnsemblGenome=PRUPE_7G128600|UniProtKB=M5VWW7	Prupe_7G128600	Uncharacterized protein;PRUPE_7G128600;ortholog	EXPRESSED PROTEIN (PTHR36738:SF1)		Prunus persica
PRUPE|Gene_ORFName=PRUPE_7G128700|UniProtKB=A0A251NAR6	Prupe_7G128700	AMPK1_CBM domain-containing protein;PRUPE_7G128700;ortholog	PROTEIN PTST HOMOLOG 3, CHLOROPLASTIC (PTHR47434:SF2)		Prunus persica
PRUPE|EnsemblGenome=PRUPE_7G128400|UniProtKB=M5VV00	Prupe_7G128400	Thioredoxin domain-containing protein;PRUPE_7G128400;ortholog	THIOREDOXIN-LIKE 3-3 (PTHR47571:SF1)	oxidoreductase(PC00176)	Prunus persica
PRUPE|Gene_ORFName=PRUPE_7G129500|UniProtKB=A0A251NAS6	Prupe_7G129500	Uncharacterized protein;PRUPE_7G129500;ortholog	PHENYLALANINE N-MONOOXYGENASE (PTHR24298:SF675)	oxygenase(PC00177)	Prunus persica
PRUPE|Gene_ORFName=PRUPE_7G129400|UniProtKB=A0A251NAT9	Prupe_7G129400	Uncharacterized protein;PRUPE_7G129400;ortholog			Prunus persica
PRUPE|EnsemblGenome=PRUPE_7G131600|UniProtKB=M5WGH3	Prupe_7G131600	DNA polymerase;PRUPE_7G131600;ortholog	DNA POLYMERASE ALPHA CATALYTIC SUBUNIT (PTHR45861:SF1)	DNA metabolism protein(PC00009)	Prunus persica
PRUPE|Gene_ORFName=PRUPE_7G131700|UniProtKB=A0A251NCZ4	Prupe_7G131700	Protein kinase domain-containing protein;PRUPE_7G131700;ortholog	PROTEIN KINASE DOMAIN-CONTAINING PROTEIN (PTHR47984:SF30)		Prunus persica
PRUPE|EnsemblGenome=PRUPE_7G131800|UniProtKB=M5VQU6	Prupe_7G131800	Uncharacterized protein;PRUPE_7G131800;ortholog	MAP3K-LIKE KINASE (PTHR13593:SF135)		Prunus persica
PRUPE|Gene_ORFName=PRUPE_7G133300|UniProtKB=A0A251NAY4	Prupe_7G133300	DRY_EERY domain-containing protein;PRUPE_7G133300;ortholog	CLK4-ASSOCIATING SERINE/ARGININE RICH PROTEIN (PTHR13161:SF4)	RNA splicing factor(PC00148)	Prunus persica
PRUPE|Gene_ORFName=PRUPE_7G141200|UniProtKB=A0A251NBD3	Prupe_7G141200	AB hydrolase-1 domain-containing protein;PRUPE_7G141200;ortholog	AB HYDROLASE-1 DOMAIN-CONTAINING PROTEIN (PTHR10992:SF1066)	esterase(PC00097)	Prunus persica
PRUPE|Gene_ORFName=PRUPE_7G141300|UniProtKB=A0A251NBB3	Prupe_7G141300	AB hydrolase-1 domain-containing protein;PRUPE_7G141300;ortholog	AB HYDROLASE-1 DOMAIN-CONTAINING PROTEIN (PTHR10992:SF1066)	esterase(PC00097)	Prunus persica
PRUPE|Gene_ORFName=PRUPE_7G141400|UniProtKB=A0A251NBA0	Prupe_7G141400	AB hydrolase-1 domain-containing protein;PRUPE_7G141400;ortholog	AB HYDROLASE-1 DOMAIN-CONTAINING PROTEIN (PTHR10992:SF1066)	esterase(PC00097)	Prunus persica
PRUPE|EnsemblGenome=PRUPE_2G175200|UniProtKB=M5X1I5	Prupe_2G175200	Mitogen-activated protein kinase;PRUPE_2G175200;ortholog	MITOGEN-ACTIVATED PROTEIN KINASE 11-RELATED (PTHR24055:SF439)	non-receptor serine/threonine protein kinase(PC00167)	Prunus persica
PRUPE|Gene_ORFName=PRUPE_2G175100|UniProtKB=A0A251QH89	Prupe_2G175100	Pectate_lyase_3 domain-containing protein;PRUPE_2G175100;ortholog	PECTATE_LYASE_3 DOMAIN-CONTAINING PROTEIN (PTHR31339:SF50)	lyase(PC00144)	Prunus persica

## Sheet: ST9
Supplementary Table 9	Harvest date of the group of sports the last two years
Accesion	Harvest Date
May Crest_3663	2020-06-01
	2021-06-07
Maycrest_5116	2020-06-10
	2021-06-04
Spring Belle_3659	2020-06-16
	2021-06-21
Spring Lady_3666	2020-06-16
	2021-06-21
Spring Lady_5202	2020-06-25
	2021-06-24
Springold	2020-06-10
	2021-06-14
Starcrest	2020-05-27
	2021-05-29

## Sheet: ST10
Supplementary Table 10	Historical harvest date of the group of sports
Accesion	Harvest Date
Maycrest_5116	29.05.95
	05.06.96
	26.05.97
	04.06.98
Spring Lady_5202	03.06.95
	13.06.96
	03.06.97
	14.06.98
Starcrest_5203	22.05.95
	27.05.96
	16.05.97
Springold_5487	04.06.95
	10.06.96
